# Supplementary material for: [5-Chloro-2-hydroxy-N′-(2-oxido­ben­zyl­idene)benzo­hy­dra­zidato]­pyridine­copper(II)
Source: Acta Crystallogr Sect E Struct Rep Online. 2009 Jun 6;65(Pt 7):m738. doi: 10.1107/S1600536809020546 (PMC2969500; doi:10.1107/S1600536809020546)
Supplement: Supplementary file 2 [file e-65-0m738-Isup2.hkl]

# 
# h,k,l, Fc-squared, Fo-squared, sigma(Fo-squared) and status flag 
# 
data_I
_shelx_title ' 090515g in Cc' 
_shelx_refln_list_code          4 
_shelx_F_calc_maximum      289.53 
_exptl_crystal_F_000       876.00 
_reflns_d_resolution_high  0.8403 
 
loop_ 
 _symmetry_equiv_pos_as_xyz 
 'x, y, z' 
 'x, -y, z+1/2' 
 'x+1/2, y+1/2, z' 
 'x+1/2, -y+1/2, z+1/2' 
 
_cell_length_a    23.5858 
_cell_length_b     4.8268 
_cell_length_c    17.8854 
_cell_angle_alpha  90.000 
_cell_angle_beta  120.809 
_cell_angle_gamma  90.000 
 
_shelx_F_squared_multiplier     1.000 
 
loop_ 
 _refln_index_h 
 _refln_index_k 
 _refln_index_l 
 _refln_F_squared_calc 
 _refln_F_squared_meas 
 _refln_F_squared_sigma 
 _refln_observed_status 
   5   3 -17       73.81       38.02     43.82 o 
   3   3 -16      214.78      243.67     61.64 o 
   5   3 -16      197.12      190.46     58.22 o 
   7   3 -16      532.34      475.93     70.07 o 
   9   3 -16      167.71      273.96     59.45 o 
  -1   3 -15       37.16        9.13     41.53 o 
   1   3 -15       33.60       27.22     40.22 o 
   3   3 -15       36.94        5.62     39.43 o 
   5   3 -15       37.35       14.49     41.80 o 
   7   3 -15        9.99      -35.65     34.95 o 
   9   3 -15       49.63       70.77     39.87 o 
  11   3 -15       34.69       22.57     32.31 o 
   8   4 -15      140.82      134.00     56.72 o 
  10   4 -15        1.11      -19.93     36.62 o 
  12   4 -15       50.52       -8.61     38.02 o 
  -4   2 -14     1061.84      938.06     86.84 o 
  -2   2 -14      530.09      549.77     67.35 o 
   0   2 -14      113.85       97.29     41.45 o 
   2   2 -14      217.41      126.09     43.47 o 
   4   2 -14      271.41      160.52     41.97 o 
   6   2 -14      457.55      404.36     57.16 o 
  -3   3 -14      426.29      503.59     82.01 o 
  -1   3 -14      249.09      292.67     67.00 o 
   1   3 -14      180.78      168.15     52.86 o 
   3   3 -14      535.42      588.67     70.69 o 
   5   3 -14      327.90      394.61     67.17 o 
   7   3 -14      569.51      534.76     66.73 o 
   9   3 -14      682.01      526.94     62.52 o 
  11   3 -14      488.72      510.96     61.29 o 
  13   3 -14      273.17      301.80     51.72 o 
   4   4 -14      301.09      341.84     69.19 o 
   6   4 -14        8.09      -44.87     39.16 o 
   8   4 -14      205.81      220.23     61.47 o 
  10   4 -14      198.42      366.08     64.28 o 
  12   4 -14       43.83       70.07     45.75 o 
  -8   2 -13      130.02       33.98     39.51 o 
  -6   2 -13       84.94       69.02     45.13 o 
  -4   2 -13      124.93       92.29     41.97 o 
  -2   2 -13       20.57       11.85     33.10 o 
   0   2 -13       33.83       39.08     33.37 o 
   2   2 -13      594.14      543.71     61.91 o 
   4   2 -13      171.62      200.47     44.96 o 
   6   2 -13       94.48       77.10     37.06 o 
   8   2 -13      124.18      161.57     42.32 o 
  -5   3 -13       31.43        3.51     39.25 o 
  -3   3 -13       70.87       24.41     41.45 o 
  -1   3 -13        8.02      -32.31     32.93 o 
   1   3 -13       14.88       14.40     36.18 o 
   3   3 -13      121.46      157.53     49.17 o 
   5   3 -13       14.38       40.83     38.20 o 
   7   3 -13       99.34       59.97     40.04 o 
   9   3 -13      359.97      343.07     55.41 o 
  11   3 -13      270.87      304.00     54.35 o 
  13   3 -13       69.21      101.07     37.32 o 
   0   4 -13      314.13      390.49     75.16 o 
   2   4 -13        9.44       -9.57     38.46 o 
   4   4 -13      137.22       81.93     46.98 o 
   6   4 -13       32.50        3.07     40.74 o 
   8   4 -13       19.00      -36.53     36.79 o 
  10   4 -13       64.79       74.29     45.57 o 
  12   4 -13        5.91      -17.21     37.23 o 
  -8   2 -12      271.48      189.49     56.02 o 
  -6   2 -12      745.17      724.95     76.04 o 
  -4   2 -12      566.95      528.26     67.44 o 
  -2   2 -12      730.66      560.75     65.51 o 
   0   2 -12     1437.29     1797.19    110.99 o 
   2   2 -12       12.18       68.58     41.53 o 
   4   2 -12     1375.42     1292.55     88.51 o 
   6   2 -12     1927.49     2156.06    115.91 o 
   8   2 -12     1197.19     1167.16     77.71 o 
  10   2 -12     3460.86     3260.26    151.12 o 
  -7   3 -12      206.72      145.24     56.99 o 
  -5   3 -12      250.90      248.68     59.45 o 
  -3   3 -12      299.30      339.65     67.09 o 
  -1   3 -12      891.19      933.59     86.32 o 
   1   3 -12     1091.03     1070.74     89.74 o 
   3   3 -12      773.60      924.19     82.80 o 
   5   3 -12      893.73      692.55     70.86 o 
   7   3 -12      353.13      332.53     55.14 o 
   9   3 -12      991.62      792.04     69.90 o 
  11   3 -12      674.85      888.54     71.92 o 
  13   3 -12      134.26      168.59     41.62 o 
  -2   4 -12      723.28      599.47     88.95 o 
   0   4 -12      560.05      537.13     81.22 o 
   2   4 -12      119.35      141.99     54.97 o 
   4   4 -12      482.40      552.85     80.52 o 
   6   4 -12      444.98      376.26     64.89 o 
   8   4 -12       93.34      180.97     51.54 o 
  10   4 -12      308.80      309.44     56.81 o 
 -10   2 -11       23.89       60.85     45.49 o 
  -8   2 -11       58.72       -5.71     32.23 o 
  -6   2 -11        8.45      -24.41     32.49 o 
  -4   2 -11      140.26      143.04     43.82 o 
  -2   2 -11      113.91       86.14     36.79 o 
   0   2 -11     1162.75     1232.84     87.55 o 
   2   2 -11       26.36       67.44     33.19 o 
   4   2 -11      619.79      618.70     59.97 o 
   6   2 -11      107.39      133.38     38.90 o 
   8   2 -11       24.14       16.77     24.94 o 
  10   2 -11       45.14       46.54     26.17 o 
  -7   3 -11       61.80       25.64     38.11 o 
  -5   3 -11       14.00       10.62     35.56 o 
  -3   3 -11       65.14       33.81     39.25 o 
  -1   3 -11      127.96      133.73     45.57 o 
   1   3 -11     1063.55     1060.29     85.61 o 
   3   3 -11      728.85      712.13     69.72 o 
   5   3 -11      224.39      227.07     49.61 o 
   7   3 -11      286.46      242.97     46.89 o 
   9   3 -11       65.55       63.49     36.53 o 
  11   3 -11      314.39      331.48     51.37 o 
  13   3 -11       28.92       64.19     32.93 o 
  -4   4 -11      165.05      109.32     50.84 o 
  -2   4 -11      131.50      137.51     53.04 o 
   0   4 -11       52.45        1.93     36.44 o 
   2   4 -11       35.02        8.43     37.32 o 
   4   4 -11       41.34      -20.55     34.33 o 
   6   4 -11       50.41       40.74     40.48 o 
   8   4 -11        7.45      -36.97     28.19 o 
  10   4 -11       13.15       -0.53     34.86 o 
  -5   1 -10     3278.80     3117.05    149.71 o 
  -3   1 -10     2074.68     2075.10    111.17 o 
  -1   1 -10     1077.45      905.58     67.79 o 
   1   1 -10     4448.34     4270.60    177.46 o 
   3   1 -10     2865.74     3010.27    132.59 o 
 -12   2 -10      230.84      169.82     53.39 o 
 -10   2 -10      610.30      627.31     74.02 o 
  -8   2 -10       58.08      137.68     47.42 o 
  -6   2 -10      464.88      411.12     60.94 o 
  -4   2 -10     2420.01     2503.70    135.23 o 
  -2   2 -10      479.36      532.04     67.00 o 
   0   2 -10     1193.50     1097.96     80.43 o 
   2   2 -10     5140.92     4635.00    201.70 o 
   4   2 -10      607.65      819.35     63.22 o 
   6   2 -10     4121.67     3643.55    160.60 o 
   8   2 -10     3470.99     3700.63    155.77 o 
  10   2 -10     2879.33     2816.21    130.22 o 
  12   2 -10     5082.03     5409.74    208.81 o 
  -9   3 -10      266.91      241.04     58.66 o 
  -7   3 -10      335.37      305.75     61.29 o 
  -5   3 -10     1320.71     1229.77    100.37 o 
  -3   3 -10      973.62      890.03     81.57 o 
  -1   3 -10     1585.25     1203.34     93.60 o 
   1   3 -10     3535.16     3479.79    170.53 o 
   3   3 -10       68.10       14.05     31.08 o 
   5   3 -10      589.25      449.67     60.76 o 
   7   3 -10     1111.35      992.24     75.34 o 
   9   3 -10     1177.95     1395.81     89.04 o 
  11   3 -10      993.33      759.37     64.63 o 
  -6   4 -10       55.86       27.31     39.51 o 
  -4   4 -10      292.36      335.69     68.75 o 
  -2   4 -10      265.29      343.60     65.07 o 
   0   4 -10      187.17      184.22     56.64 o 
   2   4 -10      771.35      892.05     82.10 o 
   4   4 -10      260.18      358.26     63.22 o 
   6   4 -10      725.53      607.99     67.17 o 
   8   4 -10      533.73      669.63     69.46 o 
  10   4 -10       84.85       33.72     34.95 o 
   5   5 -10      333.81      337.80     67.53 o 
   7   5 -10      389.31      456.61     74.02 o 
   9   5 -10       85.40      114.06     48.03 o 
 -15   1  -9       33.01       51.90     30.47 o 
 -13   1  -9      200.36      202.05     40.22 o 
 -11   1  -9        5.13        7.55     21.60 o 
  -9   1  -9       66.22       54.43     20.24 o 
  -7   1  -9       78.05       85.35     34.33 o 
  -5   1  -9        8.76       -5.01     25.38 o 
  -3   1  -9      298.21      268.17     42.32 o 
  -1   1  -9      278.66      244.20     38.90 o 
   1   1  -9      981.97      816.36     60.85 o 
   3   1  -9       63.72       32.31     22.30 o 
   5   1  -9        1.42        3.78     18.44 o 
 -12   2  -9        0.60      -12.29     36.97 o 
 -10   2  -9      110.43       70.60     40.48 o 
  -8   2  -9      154.51      110.29     43.90 o 
  -6   2  -9       90.19       61.82     34.42 o 
  -4   2  -9      277.29      230.67     48.73 o 
  -2   2  -9      278.37      352.29     52.86 o 
   0   2  -9      269.69      305.84     46.89 o 
   2   2  -9      387.64      422.27     47.42 o 
   4   2  -9       76.40       31.17     23.80 o 
   6   2  -9      578.61      541.78     49.35 o 
   8   2  -9     1991.42     1956.56     99.31 o 
  10   2  -9      126.23      185.72     34.25 o 
  12   2  -9      822.98      739.26     51.98 o 
 -11   3  -9       47.62       34.25     44.69 o 
  -9   3  -9       11.93      -34.95     29.86 o 
  -7   3  -9       63.65       17.03     36.53 o 
  -5   3  -9      254.47      176.85     50.67 o 
  -3   3  -9      491.87      469.60     64.10 o 
  -1   3  -9     1537.90     1754.34    107.48 o 
   1   3  -9     1205.63     1231.26     88.42 o 
   3   3  -9      918.27      979.07     75.34 o 
   5   3  -9      282.32      258.25     47.50 o 
   7   3  -9      114.57      137.25     34.86 o 
   9   3  -9      305.06      292.23     47.07 o 
  11   3  -9      253.71      213.38     42.15 o 
  -6   4  -9       39.72       34.33     41.71 o 
  -4   4  -9       15.30       25.64     40.66 o 
  -2   4  -9        5.63       -5.18     35.83 o 
   0   4  -9       47.04      -37.14     27.84 o 
   2   4  -9       51.43       64.36     41.09 o 
   4   4  -9       15.14       -6.94     32.93 o 
   6   4  -9      220.21      173.25     48.56 o 
   8   4  -9       40.56       54.79     36.62 o 
  10   4  -9      100.53      151.73     42.85 o 
   1   5  -9       62.58       31.61     44.08 o 
   3   5  -9      162.05       99.84     48.73 o 
   5   5  -9       70.02       58.74     48.82 o 
   7   5  -9        9.96      -12.56     37.67 o 
 -15   1  -8     1410.12     1436.82     85.35 o 
 -13   1  -8     1261.78     1278.41     75.60 o 
 -11   1  -8      343.93      376.20     32.97 o 
  -9   1  -8      590.75      509.45     33.83 o 
  -7   1  -8     1084.88     1163.65     47.04 o 
  -5   1  -8      645.09      700.37     33.46 o 
  -3   1  -8     5771.33     5498.52    218.82 o 
  -1   1  -8     4792.62     5048.58    196.25 o 
   1   1  -8     5164.64     4873.67    194.50 o 
   3   1  -8     8080.24     6867.99    261.76 o 
   5   1  -8     3283.34     4351.99    159.90 o 
 -12   2  -8      559.51      623.36     70.86 o 
 -10   2  -8      310.91      240.07     53.21 o 
  -8   2  -8      509.16      563.30     63.49 o 
  -6   2  -8      856.04     1159.08     83.33 o 
  -4   2  -8     1745.65     1480.37     94.22 o 
  -2   2  -8     3889.80     4149.24    179.48 o 
   0   2  -8     3801.98     3802.22    166.22 o 
   2   2  -8    11196.31    11481.74    404.27 o 
   4   2  -8     3249.69     3420.34    144.62 o 
   6   2  -8      528.26      783.34     54.35 o 
   8   2  -8     4804.70     4054.94    169.12 o 
  10   2  -8     3870.49     4121.41    159.55 o 
  12   2  -8      911.54      832.34     53.12 o 
 -13   3  -8      450.48      487.16     76.39 o 
 -11   3  -8      149.87      161.31     53.65 o 
  -9   3  -8     1342.05     1332.59    100.28 o 
  -7   3  -8      717.64      821.89     77.54 o 
  -5   3  -8      578.01      422.54     61.64 o 
  -3   3  -8     2355.23     1801.58    113.36 o 
  -1   3  -8     1717.95     2022.86    114.59 o 
   1   3  -8       65.23      222.24     42.32 o 
   3   3  -8     3555.70     3451.16    163.32 o 
   5   3  -8     1312.75     1767.33     96.33 o 
   7   3  -8     1254.84     1126.06     75.69 o 
   9   3  -8     2590.48     2450.05    118.37 o 
  11   3  -8     1633.72     1637.11     89.04 o 
  -8   4  -8      420.15      366.69     68.40 o 
  -6   4  -8      306.36      289.86     60.76 o 
  -4   4  -8      404.64      378.46     64.98 o 
  -2   4  -8      908.59      967.48     88.07 o 
   0   4  -8      232.47      234.19     52.86 o 
   2   4  -8      492.40      496.65     62.87 o 
   4   4  -8      481.60      505.43     68.14 o 
   6   4  -8      940.41      969.85     80.08 o 
   8   4  -8      876.30      802.31     71.56 o 
  10   4  -8      747.85      825.93     69.81 o 
  -1   5  -8      312.74      351.32     68.93 o 
   1   5  -8      114.17       36.44     46.45 o 
   3   5  -8      614.34      612.12     75.87 o 
   5   5  -8      425.76      528.79     74.29 o 
   7   5  -8      128.89      162.27     51.54 o 
 -17   1  -7      241.82      246.13     43.47 o 
 -15   1  -7      293.98      313.74     45.75 o 
 -13   1  -7       11.58        7.38     21.60 o 
 -11   1  -7       43.11       44.78     18.51 o 
  -9   1  -7       47.83       29.60     15.64 o 
  -7   1  -7       36.98       41.07     13.96 o 
  -5   1  -7       25.80       14.68     11.29 o 
  -3   1  -7      719.06      707.79     30.21 o 
  -1   1  -7      513.84      545.29     46.01 o 
   1   1  -7      929.72     1010.16     62.17 o 
   3   1  -7      330.46      356.68     34.77 o 
   5   1  -7     2264.37     2691.09    113.80 o 
   7   1  -7      963.89     1008.14     54.62 o 
 -12   2  -7       23.84        3.07     31.61 o 
 -10   2  -7       56.30       51.63     34.16 o 
  -8   2  -7      128.67      146.64     39.51 o 
  -6   2  -7       29.69       68.58     29.42 o 
  -4   2  -7        9.02       14.58     11.27 o 
  -2   2  -7      282.84      302.59     43.73 o 
   0   2  -7     6618.62     6756.73    259.56 o 
   2   2  -7     1023.31     1043.96     68.40 o 
   4   2  -7     1325.52     1199.12     70.16 o 
   6   2  -7     1532.91     1372.37     75.78 o 
   8   2  -7        8.28       23.09     18.62 o 
  10   2  -7     2040.66     2140.61     94.39 o 
  12   2  -7       30.58       56.29     21.07 o 
 -13   3  -7       13.91       31.96     39.43 o 
 -11   3  -7       23.46       -2.11     34.95 o 
  -9   3  -7       93.69       66.56     37.14 o 
  -7   3  -7      124.91      127.50     44.08 o 
  -5   3  -7      812.67      747.78     69.90 o 
  -3   3  -7      278.72      339.73     52.51 o 
  -1   3  -7       98.59       99.75     32.05 o 
   1   3  -7       55.60       62.61     28.01 o 
   3   3  -7      326.03      320.94     46.63 o 
   5   3  -7      456.07      475.57     50.49 o 
   7   3  -7      180.66      139.44     33.72 o 
   9   3  -7      560.75      496.65     48.12 o 
  11   3  -7      201.53      138.83     33.19 o 
 -10   4  -7       29.92        2.99     39.25 o 
  -8   4  -7       81.03       55.67     41.71 o 
  -6   4  -7       57.40       36.18     36.44 o 
  -4   4  -7      162.37      198.36     53.74 o 
  -2   4  -7      105.72      127.76     46.45 o 
   0   4  -7        5.13      -27.48     27.84 o 
   2   4  -7      261.00      347.02     56.29 o 
   4   4  -7      194.40      225.41     49.79 o 
   6   4  -7      261.42      342.89     55.32 o 
   8   4  -7        0.61        7.02     28.89 o 
  -3   5  -7      127.80      168.51     58.39 o 
  -1   5  -7       64.09       29.15     45.84 o 
   1   5  -7      117.45       49.44     42.94 o 
   3   5  -7      211.16      174.65     51.37 o 
   5   5  -7       59.67       37.58     40.57 o 
   7   5  -7        8.98      -46.76     31.17 o 
 -18   0  -6      598.23      598.33     59.89 o 
 -16   0  -6      389.89      668.14     57.87 o 
 -14   0  -6     2966.97     2894.54    123.90 o 
 -12   0  -6     4450.30     4624.99    165.96 o 
 -10   0  -6      816.89      814.34     52.60 o 
  -8   0  -6     1574.28     1063.10     59.89 o 
  -6   0  -6    15926.08    15461.25    442.65 o 
 -17   1  -6      489.58      489.80     50.23 o 
 -15   1  -6      761.27      784.14     60.15 o 
 -13   1  -6     1470.97     1341.46     75.78 o 
 -11   1  -6     1745.12     1939.78     66.85 o 
  -9   1  -6      328.24      332.35     26.80 o 
  -7   1  -6     3308.56     3385.13     91.81 o 
  -5   1  -6     4778.64     5114.78    122.96 o 
  -3   1  -6     3009.56     3069.67     78.47 o 
  -1   1  -6     8701.19     9222.15    319.98 o 
   1   1  -6    11951.28    12031.78    410.42 o 
   3   1  -6     2001.39     1985.54     86.40 o 
   5   1  -6     4175.15     3975.38    150.33 o 
   7   1  -6     5521.90     6278.09    211.97 o 
 -14   2  -6      682.18      672.02     42.78 o 
 -12   2  -6     1014.28      976.08     48.28 o 
 -10   2  -6      491.03      590.08     35.55 o 
  -8   2  -6      579.90      494.26     30.09 o 
  -6   2  -6     2207.14     2341.25     69.26 o 
  -4   2  -6     2567.03     2593.31     70.64 o 
  -2   2  -6    10081.48     9562.22    215.42 o 
   0   2  -6    29285.81    31448.46    652.19 o 
   2   2  -6     5513.13     5335.37    208.90 o 
   4   2  -6     4575.05     3635.65    155.07 o 
   6   2  -6     3326.76     3690.44    141.81 o 
   8   2  -6      304.22      133.03     24.67 o 
  10   2  -6     3516.66     2882.68    120.39 o 
  12   2  -6     4903.66     5114.70    181.06 o 
 -15   3  -6      254.15      331.48     63.22 o 
 -13   3  -6      508.05      537.04     66.03 o 
 -11   3  -6     1343.56     1297.91     96.50 o 
  -9   3  -6      195.81      306.01     56.20 o 
  -7   3  -6      788.99      731.45     68.40 o 
  -5   3  -6     1805.57     1840.13    108.36 o 
  -3   3  -6      707.69      590.43     60.32 o 
  -1   3  -6     1672.72     1584.95     95.10 o 
   1   3  -6     3554.34     3666.82    160.60 o 
   3   3  -6      911.88      851.31     64.10 o 
   5   3  -6     3183.62     3000.52    137.51 o 
   7   3  -6     2319.26     2452.77    113.89 o 
   9   3  -6      715.30      711.08     52.69 o 
  11   3  -6     4525.65     4471.59    176.85 o 
 -10   4  -6      297.76      295.04     63.05 o 
  -8   4  -6      595.99      618.79     71.56 o 
  -6   4  -6     1118.63     1176.03     94.13 o 
  -4   4  -6      567.85      573.92     67.09 o 
  -2   4  -6      229.16      233.75     48.30 o 
   0   4  -6      980.88     1081.37     82.63 o 
   2   4  -6      105.15      190.90     42.68 o 
   4   4  -6     1913.54     1717.55    105.11 o 
   6   4  -6     2102.65     2183.29    116.70 o 
   8   4  -6      436.64      535.28     55.76 o 
  -5   5  -6      108.29       68.49     46.98 o 
  -3   5  -6      100.34       40.04     43.47 o 
  -1   5  -6      264.04      261.32     57.16 o 
   1   5  -6      226.74      313.04     59.36 o 
   3   5  -6      240.79      292.32     56.55 o 
   5   5  -6      451.73      479.26     68.93 o 
   7   5  -6      390.88      376.70     62.70 o 
 -19   1  -5      117.12      106.00     25.47 o 
 -17   1  -5       58.17       60.24     38.11 o 
 -15   1  -5       98.29      111.22     23.13 o 
 -13   1  -5       59.71       48.31     15.18 o 
 -11   1  -5       49.35       60.10     17.81 o 
  -9   1  -5       86.22       93.41     17.40 o 
  -7   1  -5      749.85      736.08     33.31 o 
  -5   1  -5     4499.14     5012.44    120.87 o 
  -3   1  -5      931.08      996.56     34.11 o 
  -1   1  -5     1327.84     1229.19     35.95 o 
   1   1  -5    11000.18    12281.68    413.05 o 
   3   1  -5     4769.91     5102.06    186.77 o 
   5   1  -5      681.28      622.13     37.85 o 
   7   1  -5     2733.28     2837.38    107.65 o 
 -18   2  -5       74.94       25.82     29.68 o 
 -16   2  -5       27.65       39.25     26.43 o 
 -14   2  -5        7.99       -0.86     17.20 o 
 -12   2  -5       38.82       20.24     16.03 o 
 -10   2  -5      171.37      189.09     63.75 o 
  -8   2  -5      430.16      468.27     37.01 o 
  -6   2  -5      140.45      132.99     17.27 o 
  -4   2  -5     1195.29     1154.21     40.37 o 
  -2   2  -5     3568.50     3952.36     94.03 o 
   0   2  -5      254.86      425.87     39.78 o 
   2   2  -5      896.68      844.37     54.53 o 
   4   2  -5       61.50       36.88     16.86 o 
   6   2  -5     1510.18     1806.94     82.89 o 
   8   2  -5      887.97      962.39     52.60 o 
  10   2  -5      126.54      126.18     20.81 o 
  12   2  -5       68.43      115.91     20.46 o 
 -15   3  -5       27.17        8.52     33.28 o 
 -13   3  -5      169.56      129.08     47.77 o 
 -11   3  -5      281.39      360.81     59.27 o 
  -9   3  -5      324.20      293.90     52.60 o 
  -7   3  -5      377.30      428.16     56.64 o 
  -5   3  -5      232.78      200.03     39.69 o 
  -3   3  -5      156.57      181.59     36.70 o 
  -1   3  -5       62.09       24.76     22.74 o 
   1   3  -5        9.29      -12.82     15.02 o 
   3   3  -5       24.82       28.89     20.72 o 
   5   3  -5      630.29      546.70     47.24 o 
   7   3  -5      173.71      183.52     33.98 o 
   9   3  -5      134.81      111.25     26.78 o 
 -12   4  -5      103.11       73.94     42.94 o 
 -10   4  -5       26.63       68.14     39.34 o 
  -8   4  -5       99.33       73.23     37.93 o 
  -6   4  -5       74.97       93.34     38.20 o 
  -4   4  -5       61.78       20.90     29.06 o 
  -2   4  -5       21.72       47.86     31.35 o 
   0   4  -5     1046.52     1114.30     82.80 o 
   2   4  -5      756.69      851.48     72.35 o 
   4   4  -5      911.59      982.76     76.39 o 
   6   4  -5      250.84      288.63     47.59 o 
   8   4  -5      232.34      192.48     40.92 o 
  -7   5  -5       69.81       -9.31     33.10 o 
  -5   5  -5       53.98        9.04     36.35 o 
  -3   5  -5       12.67      -12.47     30.91 o 
  -1   5  -5      119.08      109.67     43.73 o 
   1   5  -5       39.54       52.77     41.01 o 
   3   5  -5        0.96       -5.44     32.31 o 
   5   5  -5      105.57       62.96     39.25 o 
   7   5  -5       41.49      -12.82     30.03 o 
 -20   0  -4      486.66      600.70     65.68 o 
 -18   0  -4      136.77       68.05     31.79 o 
 -16   0  -4     7066.75     6872.29    243.32 o 
 -12   0  -4     2769.83     2632.43    110.55 o 
 -10   0  -4     3597.77     3604.39    129.34 o 
  -8   0  -4      729.09      973.80     48.03 o 
  -6   0  -4     2859.28     3253.09     79.62 o 
  -4   0  -4     9828.25     9621.33    275.19 o 
 -19   1  -4       18.93      -17.95     15.45 o 
 -17   1  -4      444.56      499.09     39.14 o 
 -15   1  -4     1162.87     1182.37     50.80 o 
 -13   1  -4     1222.30     1158.97     61.60 o 
 -11   1  -4     1856.02     1766.73     49.16 o 
  -9   1  -4     2501.37     2426.42     57.51 o 
  -7   1  -4     1099.52      970.64     37.39 o 
  -5   1  -4    21017.39    21200.44    455.83 o 
  -3   1  -4    13658.13    15127.65    314.90 o 
  -1   1  -4     9731.86     9755.72    209.71 o 
   1   1  -4    83246.36    85825.48   2753.34 o 
   3   1  -4     5936.71     6334.55    217.50 o 
   7   1  -4     9772.24     8377.78    296.27 o 
  25   1  -4      563.06      586.04     65.33 o 
 -18   2  -4       88.53      102.56     32.14 o 
 -16   2  -4      795.98      878.97     62.61 o 
 -14   2  -4     1222.59     1344.13     57.28 o 
 -12   2  -4      526.10      510.88     33.99 o 
 -10   2  -4     4065.07     4348.61    115.86 o 
  -8   2  -4     1570.35     1731.19     57.17 o 
  -6   2  -4     1130.65      963.49     37.80 o 
  -4   2  -4     4086.78     3635.54     92.52 o 
  -2   2  -4     3409.25     3850.99     91.16 o 
   0   2  -4     2671.73     2832.29     67.02 o 
   2   2  -4    14676.88    14734.50    314.80 o 
   8   2  -4     5547.20     5365.14    190.46 o 
  10   2  -4      247.43      393.74     28.19 o 
 -15   3  -4      511.32      549.95     68.40 o 
 -13   3  -4      465.06      481.63     58.57 o 
 -11   3  -4      811.30      773.42     71.83 o 
  -9   3  -4     1225.64     1340.84     90.36 o 
  -7   3  -4      381.51      407.79     48.38 o 
  -5   3  -4     1789.68     1739.23    100.37 o 
  -3   3  -4     2406.75     2609.86    126.18 o 
  -1   3  -4      531.40      598.95     53.39 o 
   1   3  -4     3631.74     3648.47    158.32 o 
   3   3  -4     2965.57     3445.10    144.89 o 
   5   3  -4     1687.32     1600.06     85.97 o 
   7   3  -4     6719.10     6980.21    255.00 o 
   9   3  -4     1711.40     1451.48     77.71 o 
 -12   4  -4      220.28      171.58     52.42 o 
 -10   4  -4      773.11      689.39     71.83 o 
  -8   4  -4      378.37      448.09     66.21 o 
  -6   4  -4     1065.98      866.32     78.15 o 
  -4   4  -4     1385.01     1241.09     91.58 o 
  -2   4  -4      516.16      667.61     64.98 o 
   0   4  -4      374.86      420.78     56.90 o 
   2   4  -4     2290.97     2088.19    118.72 o 
   4   4  -4     1333.88     1371.14     89.39 o 
   6   4  -4     1172.21     1119.83     77.89 o 
   8   4  -4     1703.75     1726.33     97.64 o 
  -7   5  -4      124.04      116.00     46.89 o 
  -5   5  -4      369.27      377.49     68.14 o 
  -3   5  -4      394.42      417.53     67.35 o 
  -1   5  -4      150.77      200.03     51.02 o 
   1   5  -4      496.48      530.28     66.47 o 
   3   5  -4       94.80       75.69     41.71 o 
   5   5  -4      576.86      562.15     64.80 o 
   7   5  -4      372.15      468.46     61.82 o 
 -21   1  -3       26.57        7.42     21.92 o 
 -19   1  -3       11.76      -13.64     15.90 o 
 -17   1  -3      180.35      184.36     26.18 o 
 -15   1  -3      274.61      316.32     29.89 o 
 -13   1  -3      758.19      806.73     32.75 o 
 -11   1  -3       63.13       61.37     12.02 o 
  -9   1  -3      315.95      331.01     18.33 o 
  -7   1  -3     3217.86     3170.74     66.44 o 
  -5   1  -3     1611.98     1616.27     47.24 o 
  -3   1  -3      352.62      401.05     18.00 o 
  -1   1  -3    29379.13    33324.47    686.59 o 
   1   1  -3    33159.35    35987.86   1169.18 o 
   3   1  -3     7618.05     7895.88    269.84 o 
   5   1  -3      291.02      297.59     20.90 o 
   7   1  -3     1085.84      978.46     41.18 o 
  13   1  -3       13.37       21.25     12.12 o 
  15   1  -3      344.54      378.72     33.89 o 
  23   1  -3        6.45        6.32     30.73 o 
  25   1  -3       39.30      -26.52     33.10 o 
 -20   2  -3        5.46       -6.50     25.38 o 
 -18   2  -3       28.21       37.58     27.66 o 
 -16   2  -3       16.60        5.62     22.39 o 
 -14   2  -3       26.51       15.03     15.27 o 
 -12   2  -3      108.37      124.13     20.99 o 
 -10   2  -3     1066.60     1139.32     45.99 o 
  -8   2  -3      212.48      258.33     53.48 o 
  -6   2  -3      231.14      236.43     21.16 o 
  -4   2  -3     1320.64     1437.72     44.56 o 
  -2   2  -3      735.66      761.33     27.54 o 
   0   2  -3      628.67      588.58     27.84 o 
   2   2  -3       13.06       16.01      5.82 o 
   4   2  -3      648.24      734.96     43.99 o 
   6   2  -3      359.15      383.29     29.50 o 
   8   2  -3     1418.03     1410.83     64.01 o 
  10   2  -3      147.88       98.52     17.21 o 
  24   2  -3       27.87       51.02     38.28 o 
 -15   3  -3       84.09       29.94     35.91 o 
 -13   3  -3        2.38       -4.83     23.62 o 
 -11   3  -3       46.60       37.16     17.76 o 
  -9   3  -3      371.70      392.33     29.21 o 
  -7   3  -3      214.01      252.62     29.81 o 
  -5   3  -3      466.83      436.27     25.56 o 
  -3   3  -3      134.05       89.81     13.41 o 
  -1   3  -3      148.74      136.96     13.37 o 
   1   3  -3      308.98      243.37     15.36 o 
   3   3  -3      517.43      549.95     24.41 o 
   5   3  -3     1139.53     1193.94     69.81 o 
   7   3  -3      324.86      378.02     37.76 o 
   9   3  -3        6.61        6.06     17.74 o 
 -14   4  -3       18.33       15.63     35.39 o 
 -12   4  -3        6.89       -2.99     31.26 o 
 -10   4  -3      169.13      128.20     45.49 o 
  -8   4  -3      348.21      363.53     57.95 o 
  -6   4  -3      288.85      240.33     48.56 o 
  -4   4  -3      342.32      319.27     52.60 o 
  -2   4  -3       99.74      120.39     40.13 o 
   0   4  -3       26.52       -8.08     25.82 o 
   2   4  -3      582.51      566.98     56.46 o 
   4   4  -3      145.67      159.29     37.41 o 
   6   4  -3      151.51      111.87     35.39 o 
   8   4  -3      231.06      157.44     37.58 o 
  -9   5  -3       27.44       31.87     38.81 o 
  -7   5  -3       73.93       43.99     37.93 o 
  -5   5  -3       57.31        6.50     37.23 o 
  -3   5  -3      175.06      160.95     47.59 o 
  -1   5  -3        5.75       12.29     30.21 o 
   1   5  -3      133.07      211.09     52.51 o 
   3   5  -3      311.78      344.56     59.53 o 
   5   5  -3       16.17       -6.67     28.19 o 
 -22   0  -2      173.91      170.35     44.78 o 
 -20   0  -2       63.35       25.82     26.43 o 
 -18   0  -2      610.48      535.81     53.65 o 
 -16   0  -2     2753.79     2737.62    118.89 o 
 -14   0  -2     4961.37     4943.74    175.09 o 
 -12   0  -2     4518.44     4818.87    119.00 o 
 -10   0  -2     1535.46     1375.23     46.76 o 
  -8   0  -2     3640.37     3264.00     83.39 o 
  -6   0  -2     6080.07     6924.84    154.16 o 
  -4   0  -2     5459.14     4604.91    103.69 o 
  -2   0  -2    46406.21    49716.20   1010.56 o 
  16   0  -2     4037.98     3419.37    149.63 o 
  18   0  -2      476.11      310.05     44.87 o 
  20   0  -2      394.50      412.18     50.31 o 
 -21   1  -2      323.36      397.16     38.52 o 
 -19   1  -2      551.25      601.98     47.94 o 
 -17   1  -2      665.19      821.28     43.06 o 
 -15   1  -2     3927.28     3723.96    130.66 o 
 -13   1  -2     7842.00     8189.68    153.80 o 
 -11   1  -2      492.50      526.22     22.95 o 
  -9   1  -2     4469.69     3928.78     81.94 o 
  -7   1  -2     7981.13     8638.30    150.33 o 
  -5   1  -2     1553.19     1515.32     43.69 o 
  -3   1  -2    25239.27    24825.35    662.39 o 
  -1   1  -2    47234.66    51176.07   1040.14 o 
   1   1  -2     7159.68     6421.06    142.71 o 
   3   1  -2    23444.03    22453.75    752.44 o 
   7   1  -2     2029.41     1728.43     59.36 o 
   9   1  -2     8668.64     8998.33    294.16 o 
  11   1  -2     8960.14     9433.51    314.88 o 
  13   1  -2     2011.44     1990.90     87.11 o 
  15   1  -2     4528.25     4405.12    169.30 o 
  21   1  -2      659.22      782.20     72.09 o 
  23   1  -2      518.09      528.70     64.89 o 
 -20   2  -2      544.84      564.35     56.81 o 
 -18   2  -2      145.72      166.57     37.06 o 
 -16   2  -2      420.96      443.68     34.12 o 
 -14   2  -2     1402.29     1296.24     53.87 o 
 -12   2  -2     1952.98     1757.61     94.70 o 
 -10   2  -2     1751.58     1647.88     78.55 o 
  -8   2  -2     8733.31     8609.64    167.87 o 
  -6   2  -2     4176.87     4308.78     89.91 o 
  -4   2  -2    10624.71    11258.80    207.58 o 
  -2   2  -2    11094.04    12217.85    218.16 o 
   0   2  -2     7519.46     8441.12    152.90 o 
   2   2  -2     5792.39     5155.57    148.09 o 
   4   2  -2     4789.20     4693.40    114.72 o 
   6   2  -2     2394.31     2429.77     97.29 o 
   8   2  -2     4839.82     4509.00    165.26 o 
  10   2  -2     7561.48     6850.16    235.68 o 
  22   2  -2      358.38      248.76     53.56 o 
 -17   3  -2      256.16      222.40     31.31 o 
 -15   3  -2      902.62      830.88     45.88 o 
 -13   3  -2      949.41      964.56     47.05 o 
 -11   3  -2      713.81      744.84     63.84 o 
  -9   3  -2     1401.41     1356.75     44.48 o 
  -7   3  -2     2017.10     2033.19     54.75 o 
  -5   3  -2      857.35      830.00     30.43 o 
  -3   3  -2     3245.55     3170.48     71.87 o 
  -1   3  -2     5263.04     5567.13    110.98 o 
   1   3  -2     3146.23     3196.32     69.55 o 
   3   3  -2     6572.81     6027.95    162.56 o 
   5   3  -2     8013.02     8550.06    301.54 o 
   7   3  -2      660.08      357.21     36.97 o 
   9   3  -2     4221.88     3583.49    146.73 o 
 -14   4  -2      428.80      501.13     62.96 o 
 -12   4  -2      403.09      412.00     63.57 o 
 -10   4  -2       37.60       28.98     33.28 o 
  -8   4  -2      448.47      558.71     50.01 o 
  -6   4  -2      368.86      454.48     38.45 o 
  -4   4  -2      676.01      556.12     40.17 o 
  -2   4  -2     1357.20     1294.23     59.10 o 
   0   4  -2     1119.11     1168.72     54.22 o 
   2   4  -2     1256.44     1174.27     80.43 o 
   4   4  -2     1715.38     1815.63    101.07 o 
   6   4  -2      599.68      664.45     58.04 o 
   8   4  -2      499.69      545.29     52.16 o 
  -9   5  -2      403.87      453.53     73.76 o 
  -7   5  -2      622.15      688.51     78.06 o 
  -5   5  -2      379.31      320.77     62.78 o 
  -3   5  -2      479.32      445.89     65.51 o 
  -1   5  -2      407.71      486.29     66.82 o 
   1   5  -2       30.05       61.91     38.02 o 
   3   5  -2      253.57      232.17     51.46 o 
   5   5  -2      325.44      417.53     53.48 o 
 -23   1  -1       14.95        1.68     20.98 o 
 -21   1  -1       46.96       37.75     20.67 o 
 -19   1  -1      202.70      180.75     30.34 o 
 -17   1  -1      472.86      463.96     36.51 o 
 -15   1  -1     1710.38     1709.52     50.32 o 
 -13   1  -1      208.39      228.93     26.97 o 
 -11   1  -1      144.14      169.90     38.49 o 
  -9   1  -1     3020.91     3353.67     69.38 o 
  -7   1  -1      553.34      564.55     22.05 o 
  -5   1  -1      494.80      507.18     15.16 o 
  -3   1  -1     9747.16    10539.27    189.35 o 
  -1   1  -1     4094.04     4343.69     81.22 o 
   1   1  -1      206.20      204.91     10.68 o 
   3   1  -1        2.85       -7.77      5.18 o 
   7   1  -1     1378.61     1462.91     37.88 o 
   9   1  -1     2579.47     2594.93    100.01 o 
  11   1  -1     1564.23     1536.83     70.60 o 
  13   1  -1      334.80      324.19     32.05 o 
  15   1  -1      100.76       92.55     24.59 o 
  17   1  -1      897.40      944.65     74.99 o 
  19   1  -1       21.93       -9.40     25.55 o 
  21   1  -1      192.92      143.22     41.62 o 
  23   1  -1      165.83      177.46     51.72 o 
 -20   2  -1       45.37       52.08     21.07 o 
 -18   2  -1       24.89        0.12     16.17 o 
 -16   2  -1       36.58       23.75     13.04 o 
 -14   2  -1       48.01       17.28     11.72 o 
 -12   2  -1      248.41      236.51     21.52 o 
 -10   2  -1      467.09      466.40     24.12 o 
  -8   2  -1     1305.23     1382.67     40.11 o 
  -6   2  -1     1665.96     1803.15     45.62 o 
  -4   2  -1     3983.81     4034.44     82.25 o 
  -2   2  -1      190.49      155.75     11.09 o 
   0   2  -1      456.95      400.91     15.11 o 
   2   2  -1      773.19      725.57     36.18 o 
   4   2  -1      646.30      571.11     28.71 o 
   6   2  -1     2414.74     2618.91     89.13 o 
   8   2  -1      338.36      299.87     17.21 o 
  10   2  -1      799.73      734.57     26.08 o 
  20   2  -1       35.04      -10.89     32.05 o 
  22   2  -1       28.15       69.02     40.30 o 
 -19   3  -1       99.86      109.76     36.18 o 
 -17   3  -1       28.14        6.14     17.76 o 
 -15   3  -1       34.73       34.42     23.36 o 
 -13   3  -1      106.63      119.87     19.88 o 
 -11   3  -1      124.08      113.96     17.83 o 
  -9   3  -1       97.81       96.41     23.66 o 
  -7   3  -1      386.70      358.22     21.35 o 
  -5   3  -1       49.67       37.32     11.46 o 
  -3   3  -1      374.01      295.40     18.39 o 
  -1   3  -1      661.53      706.20     25.55 o 
   1   3  -1      258.96      252.75     15.71 o 
   3   3  -1     1358.61     1497.22     51.32 o 
   5   3  -1     1694.42     1890.68     59.40 o 
   7   3  -1      694.09      758.41     50.05 o 
   9   3  -1       69.71       55.76     20.90 o 
  21   3  -1        1.33        3.95     41.62 o 
 -16   4  -1       21.64       27.66     38.64 o 
 -14   4  -1      140.00       97.73     41.18 o 
 -12   4  -1       82.72       81.62     27.92 o 
 -10   4  -1       53.92       33.43     24.09 o 
  -8   4  -1        6.02      -10.99     17.15 o 
  -6   4  -1      216.86      164.12     46.49 o 
  -4   4  -1        9.65       -2.71     17.50 o 
  -2   4  -1      156.89      112.92     24.00 o 
   0   4  -1      172.18      212.02     47.99 o 
   2   4  -1       17.83       55.76     27.84 o 
   4   4  -1      246.76      259.48     43.38 o 
   6   4  -1      121.29      106.51     33.28 o 
 -11   5  -1       13.12       19.14     36.00 o 
  -9   5  -1       99.27      108.52     32.78 o 
  -7   5  -1       58.08       39.13     30.25 o 
  -5   5  -1       42.25       46.36     37.14 o 
  -3   5  -1       45.19       48.73     37.85 o 
  -1   5  -1      328.67      344.91     60.41 o 
   1   5  -1      165.00      251.49     52.33 o 
   3   5  -1      163.10      129.17     43.55 o 
   5   5  -1      195.28      150.24     41.45 o 
 -24   0   0      388.87      345.88     57.60 o 
 -22   0   0      574.62      560.31     56.90 o 
 -20   0   0      184.88      260.62     44.52 o 
 -18   0   0     1276.04     1295.54     75.25 o 
 -16   0   0     5838.34     6068.57    201.52 o 
 -14   0   0     2207.05     1981.76     89.57 o 
 -12   0   0     6644.67     6490.27    149.63 o 
 -10   0   0      279.29      317.47     17.93 o 
  -8   0   0     1329.07     1082.63     35.61 o 
  -6   0   0     3415.70     3653.31     84.23 o 
  -4   0   0    13471.23    14884.11    262.21 o 
  -2   0   0    22480.45    22858.95    473.94 o 
  12   0   0     6639.67     6269.57    236.65 o 
  14   0   0     1950.26     2168.18    102.82 o 
  16   0   0     5893.46     5658.68    230.41 o 
  18   0   0     1363.98     1195.17     81.66 o 
  20   0   0      127.54      166.22     41.80 o 
 -23   1   0      701.74      746.79     47.00 o 
 -21   1   0      459.53      531.16     59.89 o 
 -19   1   0      238.51      263.70     30.87 o 
 -17   1   0     2489.76     2506.33    109.02 o 
 -15   1   0     4810.40     5167.81    106.55 o 
 -13   1   0     3755.75     3541.14     77.66 o 
 -11   1   0    13606.15    14302.51    222.56 o 
  -9   1   0     2761.22     2974.64     54.71 o 
  -7   1   0     6803.47     6340.51    102.30 o 
  -5   1   0     8248.60     8467.05    129.87 o 
  -3   1   0      745.03      479.70     29.42 o 
  -1   1   0    11578.57    12311.16    256.09 o 
   1   1   0    11997.91    11905.51    394.88 o 
   5   1   0     8715.15     8247.73    275.81 o 
   7   1   0     6624.11     6542.04    220.31 o 
   9   1   0     3033.62     2604.42    110.82 o 
  11   1   0    13444.93    14569.81    487.25 o 
  13   1   0     3554.90     3816.71    145.85 o 
  15   1   0     4851.12     5093.53    145.87 o 
  17   1   0     2337.90     2644.37    137.07 o 
  19   1   0      183.21      287.75     50.84 o 
  21   1   0      479.34      487.69     68.49 o 
  23   1   0      751.11      719.77     79.12 o 
 -22   2   0      389.23      445.47     41.31 o 
 -20   2   0       32.66       26.04     18.36 o 
 -18   2   0      445.96      467.44     35.80 o 
 -16   2   0      741.42      831.52     34.17 o 
 -14   2   0     1284.59     1144.82     35.13 o 
 -12   2   0     3797.10     3714.20     72.51 o 
 -10   2   0     3551.50     3443.16     78.53 o 
  -8   2   0     3654.43     3364.61     76.25 o 
  -6   2   0    17532.03    17296.23    315.29 o 
  -4   2   0     3512.80     3880.80    126.31 o 
  -2   2   0     2418.12     1986.59     54.57 o 
   0   2   0     5193.32     5150.15    116.75 o 
   2   2   0     1990.29     2437.58     86.67 o 
   4   2   0     3932.34     3531.16    128.82 o 
   6   2   0    16887.45    18045.91    570.58 o 
   8   2   0     3413.10     3834.71    125.92 o 
  10   2   0     3836.50     3343.59    124.60 o 
  18   2   0      423.05      491.64     69.37 o 
  20   2   0       36.41       53.83     37.32 o 
  22   2   0      423.21      380.04     70.07 o 
 -19   3   0      207.63      247.01     43.64 o 
 -17   3   0      767.29      739.32     59.89 o 
 -15   3   0      625.87      696.93     35.53 o 
 -13   3   0     1049.53      968.22     46.19 o 
 -11   3   0     1716.53     1665.33     51.62 o 
  -9   3   0      371.21      335.77     22.38 o 
  -7   3   0     2457.46     2362.65     60.24 o 
  -5   3   0     1470.05     1364.66     40.20 o 
  -3   3   0     1426.47     1482.07     68.18 o 
  -1   3   0     5034.37     5026.82    120.39 o 
   1   3   0     5122.82     5047.03    119.78 o 
   3   3   0     1576.38     1371.67     65.86 o 
   5   3   0     1533.91     1384.66     61.20 o 
  19   3   0      197.84      218.47     57.16 o 
 -16   4   0      260.64      290.97     48.87 o 
 -14   4   0      246.00      203.94     36.11 o 
 -12   4   0      830.86      802.20     53.05 o 
 -10   4   0     1212.53     1306.58     66.24 o 
  -8   4   0      125.65      157.33     28.93 o 
  -6   4   0     1743.79     1724.57     73.36 o 
  -4   4   0      865.96      826.45     33.95 o 
  -2   4   0     1014.75      967.52     35.82 o 
   0   4   0     2411.13     2555.78     64.64 o 
   2   4   0      940.53     1020.35     43.63 o 
   6   4   0     1704.43     1733.53     95.89 o 
 -11   5   0      335.82      357.38     63.49 o 
  -9   5   0      147.16      224.06     37.30 o 
  -7   5   0      511.60      413.93     49.44 o 
  -5   5   0      850.73      768.24     76.31 o 
  -3   5   0      274.43      323.49     59.80 o 
  -1   5   0      449.70      528.87     69.98 o 
   1   5   0      446.18      464.86     63.22 o 
   3   5   0      239.81      306.37     53.83 o 
   5   5   0      813.59      792.65     69.28 o 
 -23   1   1      162.07      150.86     28.56 o 
 -21   1   1      185.39      159.59     27.10 o 
 -19   1   1       21.12       31.71     17.66 o 
 -17   1   1      921.35      930.78     44.23 o 
 -15   1   1      106.01      106.27     13.11 o 
 -13   1   1      343.24      347.43     17.65 o 
 -11   1   1     1518.32     1643.55     37.21 o 
  -9   1   1     2533.80     2699.50     50.48 o 
  -7   1   1     1354.83     1381.34     33.31 o 
  -5   1   1     1207.54     1341.10     29.77 o 
  -3   1   1        1.21        2.27      8.12 o 
  -1   1   1      220.37      210.30     16.90 o 
   1   1   1     4092.78     4365.52    148.40 o 
   3   1   1     9730.13    10531.74    346.41 o 
   5   1   1      490.75      527.56     28.27 o 
   7   1   1      527.64      556.97     34.51 o 
   9   1   1     3072.01     3456.69    132.15 o 
  11   1   1      136.23      100.06     18.39 o 
  13   1   1      193.86      265.25     27.87 o 
  15   1   1     1676.26     1898.91     71.66 o 
  17   1   1      469.27      494.10     64.98 o 
  19   1   1      197.23      232.34     52.33 o 
  21   1   1       49.88       69.72     41.62 o 
  23   1   1       16.49       36.88     44.61 o 
 -22   2   1       33.96       14.69     20.89 o 
 -20   2   1       29.27       12.11     17.93 o 
 -18   2   1      330.07      319.53     26.91 o 
 -16   2   1      310.05      310.34     22.09 o 
 -14   2   1     1197.81     1170.57     35.07 o 
 -12   2   1      927.12      861.21     27.57 o 
 -10   2   1      743.21      826.08     30.34 o 
  -8   2   1      314.03      311.39     22.39 o 
  -6   2   1     2530.45     2475.63     67.44 o 
  -4   2   1      587.57      642.12     45.05 o 
  -2   2   1      787.43      726.66     26.43 o 
   0   2   1      408.97      443.17     28.98 o 
   2   2   1      186.23      172.02     18.70 o 
   4   2   1     3882.14     3942.72    141.81 o 
   6   2   1     1598.02     1787.18     72.00 o 
   8   2   1     1316.84     1385.80     61.47 o 
  10   2   1      499.47      476.28     34.86 o 
  14   2   1       60.10       43.20     30.03 o 
  16   2   1       33.36       48.21     33.46 o 
  18   2   1       31.27        5.97     31.79 o 
  20   2   1       41.85        9.22     38.02 o 
 -21   3   1        1.41      -15.37     26.43 o 
 -19   3   1       10.52       16.07     19.10 o 
 -17   3   1       98.41       76.63     19.00 o 
 -15   3   1       27.25       35.19     15.42 o 
 -13   3   1       21.17        3.91     12.26 o 
 -11   3   1      148.99      137.83     18.28 o 
  -9   3   1       57.35       72.03     18.59 o 
  -7   3   1      754.31      702.77     33.36 o 
  -5   3   1     1788.13     1891.53     90.36 o 
  -3   3   1     1420.30     1416.28     47.55 o 
  -1   3   1      254.36      261.23     19.53 o 
   1   3   1      659.99      657.78     44.96 o 
   3   3   1      329.87      345.00     30.29 o 
   5   3   1       49.04       36.18     14.49 o 
  15   3   1       31.56       58.74     42.94 o 
  17   3   1       27.20       34.07     42.15 o 
  19   3   1       95.92      110.55     50.40 o 
 -16   4   1      217.15      213.99     37.05 o 
 -14   4   1       46.39       22.92     16.78 o 
 -12   4   1        8.54       15.64     16.25 o 
 -10   4   1      221.53      219.49     24.93 o 
  -8   4   1       94.39       86.28     17.76 o 
  -6   4   1      123.56      106.30     27.33 o 
  -4   4   1      252.76      291.69     51.02 o 
  -2   4   1       28.77       28.75     14.75 o 
   0   4   1      204.93      195.76     47.33 o 
   2   4   1      145.62      182.73     28.63 o 
  16   4   1       24.06       39.43     43.47 o 
 -11   5   1       50.46       40.29     27.91 o 
  -9   5   1      252.23      208.46     52.60 o 
  -7   5   1       22.32       32.28     24.64 o 
  -5   5   1      200.11      201.87     47.59 o 
  -3   5   1      149.33      188.00     48.82 o 
  -1   5   1      192.18      186.68     47.50 o 
   1   5   1      348.96      374.42     57.25 o 
   3   5   1       38.87       62.87     33.28 o 
   5   5   1       38.33       66.21     31.96 o 
 -24   0   2      496.41      533.00     56.55 o 
 -22   0   2     1525.33     1598.39     92.38 o 
 -20   0   2      396.09      429.74     51.63 o 
 -18   0   2      334.51      433.86     43.99 o 
 -16   0   2     3848.69     3692.81    135.31 o 
 -14   0   2     4266.42     4529.92     94.02 o 
 -12   0   2     1368.97     1696.62     41.33 o 
 -10   0   2    21749.24    21764.30    385.50 o 
  -8   0   2    25402.85    28261.07    589.03 o 
  -6   0   2     3162.82     2841.41     67.73 o 
  -4   0   2    24612.59    24557.98    506.01 o 
  -2   0   2    40697.91    43050.48    894.47 o 
   0   0   2    15828.28    17197.50    561.98 o 
   2   0   2    49784.30    48300.27   1586.62 o 
   8   0   2     3559.71     3430.26    134.70 o 
  10   0   2     1314.60     1732.12     80.96 o 
  12   0   2     4796.72     4599.97    189.23 o 
  14   0   2     4698.06     5066.76    204.68 o 
  16   0   2     2632.03     2672.38    132.42 o 
  18   0   2      468.85      673.93     63.57 o 
  20   0   2       25.83       68.93     39.43 o 
 -23   1   2      530.15      569.57     44.04 o 
 -21   1   2      641.13      695.89     52.42 o 
 -19   1   2       73.63       64.97     19.42 o 
 -17   1   2     1579.00     1567.97     48.52 o 
 -15   1   2     4623.79     4442.15     82.67 o 
 -13   1   2     2023.66     2035.71     44.37 o 
 -11   1   2     9288.94     9261.76    167.31 o 
  -9   1   2     9071.38     8413.58    150.59 o 
  -7   1   2     1887.76     1861.47     39.68 o 
  -5   1   2     4694.13     4197.52     75.56 o 
  -3   1   2    22003.85    23567.95    409.48 o 
  -1   1   2     6477.73     6973.77    161.49 o 
   1   1   2    47386.11    48978.20   1128.45 o 
   3   1   2    22441.59    26668.86    598.48 o 
   5   1   2     1555.58     1492.47     47.70 o 
   7   1   2     8437.39     8033.74    254.95 o 
   9   1   2     4229.60     4269.98    196.60 o 
  11   1   2      673.28      357.40     41.58 o 
  13   1   2     8265.33     7869.11    212.72 o 
  15   1   2     3741.29     4080.28    123.69 o 
  17   1   2      873.28      602.19     64.19 o 
  19   1   2      573.40      605.97     67.17 o 
  21   1   2      318.30      336.66     65.51 o 
 -22   2   2      329.24      376.37     60.02 o 
 -20   2   2      525.47      485.97     31.43 o 
 -18   2   2      331.24      364.99     27.86 o 
 -16   2   2     4722.12     4598.93    106.08 o 
 -14   2   2     7673.21     7774.67    158.71 o 
 -12   2   2     2063.70     1980.04     44.82 o 
 -10   2   2     7490.88     7090.95    131.51 o 
  -8   2   2     4712.80     4813.30    116.59 o 
  -6   2   2     2530.95     2332.47     64.02 o 
  -4   2   2     4864.04     4417.42    107.96 o 
  -2   2   2     5263.14     5549.73    124.03 o 
   0   2   2     8243.99     7787.26    281.78 o 
   2   2   2    11732.95    11342.04    400.94 o 
   4   2   2    10560.07    11138.50    375.12 o 
   6   2   2     4289.88     4091.11    153.49 o 
   8   2   2     8580.81     8654.99    298.90 o 
  10   2   2     1693.01     1797.51     63.19 o 
  12   2   2     1815.09     2149.83    118.63 o 
  14   2   2     1271.09     1460.35     98.17 o 
  16   2   2      420.82      489.27     62.43 o 
  18   2   2      195.65      116.08     46.45 o 
  20   2   2      516.96      600.18     75.52 o 
 -21   3   2      686.44      686.70     48.84 o 
 -19   3   2      146.75      146.63     23.03 o 
 -17   3   2     1238.83     1194.81     47.35 o 
 -15   3   2      957.09     1011.88     41.64 o 
 -13   3   2      481.64      451.06     27.77 o 
 -11   3   2      568.74      522.76     27.25 o 
  -9   3   2     3897.93     3933.36    104.57 o 
  -7   3   2      451.20      554.20     29.94 o 
  -5   3   2     8350.46     8076.98    188.76 o 
  -3   3   2     6111.47     6604.20    150.53 o 
  -1   3   2     3124.96     3222.56     85.59 o 
   1   3   2     5478.52     5319.56    200.73 o 
   3   3   2     3220.07     3292.75    128.82 o 
   5   3   2      861.83      867.03     49.17 o 
  11   3   2      741.14      782.82     72.44 o 
  15   3   2      849.46      966.78     87.46 o 
  17   3   2      271.61      344.12     69.98 o 
  19   3   2      637.27      699.22     84.56 o 
 -18   4   2      170.88      182.15     26.77 o 
 -16   4   2      254.58      207.70     26.31 o 
 -14   4   2      253.73      214.95     26.41 o 
 -12   4   2      379.42      398.80     31.11 o 
 -10   4   2     1114.42     1109.68     42.46 o 
  -8   4   2      508.44      493.42     32.95 o 
  -6   4   2      668.62      606.92     34.85 o 
  -4   4   2     1774.88     1678.91     59.24 o 
  -2   4   2     1153.21     1162.80     46.58 o 
   0   4   2     1120.21     1176.64     70.38 o 
  12   4   2      444.47      464.86     72.97 o 
  14   4   2      411.89      464.86     80.70 o 
 -13   5   2      138.40      128.20     46.89 o 
 -11   5   2      187.56      139.90     32.86 o 
  -9   5   2      323.68      371.22     44.71 o 
  -7   5   2      124.94      133.29     47.02 o 
  -5   5   2      415.13      327.70     56.46 o 
  -3   5   2      233.95      342.63     57.16 o 
   9   5   2      400.30      529.14     84.21 o 
 -25   1   3       40.32       23.86     22.43 o 
 -23   1   3        5.14       -2.67     20.18 o 
 -21   1   3        1.92       -4.55     15.68 o 
 -19   1   3      113.80       98.37     27.19 o 
 -17   1   3      640.36      616.16     41.08 o 
 -15   1   3      362.89      372.62     18.50 o 
 -13   1   3       16.96        5.32      8.31 o 
 -11   1   3      507.63      522.37     21.33 o 
  -9   1   3     2959.40     3231.41     56.51 o 
  -7   1   3     1063.65     1051.56     30.46 o 
  -5   1   3      290.88      279.87     10.73 o 
  -3   1   3     7612.06     7979.50    144.34 o 
  -1   1   3    33358.19    36169.36    826.34 o 
   1   1   3    29524.91    33034.47    757.86 o 
   3   1   3      379.10      372.72     27.70 o 
   5   1   3     1566.48     1581.14     52.59 o 
   7   1   3     3195.14     3180.19     93.04 o 
   9   1   3      315.29      312.72     25.90 o 
  11   1   3       56.53       44.57     16.94 o 
  13   1   3      745.33      753.32     44.51 o 
  15   1   3      288.67      318.31     40.57 o 
  17   1   3      185.35      164.64     46.89 o 
  19   1   3       13.61      -20.81     29.59 o 
  21   1   3       26.96       -1.49     39.95 o 
 -24   2   3       26.39       30.32     21.59 o 
 -22   2   3       86.70       89.71     20.16 o 
 -20   2   3       77.90       58.93     16.76 o 
 -18   2   3       42.64       30.94     12.64 o 
 -16   2   3     1263.53     1304.63     38.37 o 
 -14   2   3      826.68      810.21     31.54 o 
 -12   2   3      254.31      205.35     17.71 o 
 -10   2   3      124.96      161.32     14.10 o 
  -8   2   3     1371.52     1492.43     48.14 o 
  -6   2   3      373.41      357.39     20.78 o 
  -4   2   3      670.68      698.23     21.38 o 
  -2   2   3       16.76        6.53     14.15 o 
   0   2   3      586.49      581.17     26.68 o 
   2   2   3      693.84      845.42     33.84 o 
   4   2   3     1258.99     1482.21     50.96 o 
   6   2   3      219.73      239.86     21.69 o 
   8   2   3      228.75      225.52     23.75 o 
  10   2   3     1130.82     1116.61     50.01 o 
  12   2   3      118.86       83.95     33.28 o 
  14   2   3       33.57       22.13     32.93 o 
  16   2   3       13.54       56.02     36.18 o 
  18   2   3       24.78        6.76     38.90 o 
  20   2   3        7.11      -10.54     40.39 o 
 -21   3   3       71.54       69.37     28.98 o 
 -19   3   3      294.81      329.26     30.20 o 
 -17   3   3      132.02      101.00     19.44 o 
 -15   3   3      232.63      249.26     24.90 o 
 -13   3   3       51.53       47.72     37.49 o 
 -11   3   3      479.98      466.53     30.76 o 
  -9   3   3       10.51       -0.65     12.66 o 
  -7   3   3      358.99      336.72     27.70 o 
  -5   3   3     1214.01     1148.88     44.07 o 
  -3   3   3      520.40      515.82     28.40 o 
  -1   3   3      265.20      319.54     27.88 o 
   1   3   3      123.28      141.11     25.46 o 
   3   3   3      104.61      138.39     24.94 o 
   5   3   3      423.31      499.28     38.28 o 
   7   3   3      240.67      245.43     42.76 o 
   9   3   3      415.69      447.39     61.99 o 
  11   3   3       36.11       36.44     36.79 o 
  13   3   3        3.49        0.53     33.72 o 
  15   3   3       70.26      150.07     51.37 o 
  17   3   3      160.72      201.52     64.36 o 
 -18   4   3       82.79       73.21     22.28 o 
 -16   4   3       69.58       50.92     19.46 o 
 -14   4   3       47.49       27.21     17.79 o 
 -12   4   3        8.02       17.71     16.42 o 
 -10   4   3       92.25       65.65     20.61 o 
  -8   4   3      208.52      224.64     26.72 o 
  -6   4   3      130.80      135.00     21.74 o 
  -4   4   3      144.61      162.99     23.35 o 
  -2   4   3      566.86      606.65     41.75 o 
   0   4   3       18.34       18.72     15.71 o 
   6   4   3      256.02      297.23     56.02 o 
   8   4   3      381.16      468.02     67.44 o 
  10   4   3      162.96      259.74     61.38 o 
  12   4   3        3.27       -8.78     39.60 o 
  14   4   3       23.77      -25.55     42.15 o 
 -13   5   3       77.70       44.08     40.66 o 
 -11   5   3        1.20       18.52     21.90 o 
  -9   5   3      153.09      171.95     34.84 o 
  -7   5   3       79.17        4.65     34.42 o 
   3   5   3      168.35      203.19     38.64 o 
   7   5   3       67.11       75.52     48.91 o 
   9   5   3       35.02       32.66     43.82 o 
 -26   0   4      947.26      798.80     69.37 o 
 -24   0   4     1165.24     1171.02     79.47 o 
 -22   0   4     1785.55     1933.29     99.66 o 
 -20   0   4      954.90      946.49     64.80 o 
 -18   0   4     1543.18     1656.50     60.38 o 
 -16   0   4     1412.16     1514.78     54.48 o 
 -14   0   4     5259.65     4900.86    122.52 o 
 -12   0   4    13155.66    14569.08    315.70 o 
 -10   0   4    23802.25    25748.74    539.40 o 
  -8   0   4    19564.39    19153.86    402.38 o 
  -6   0   4    18254.71    19643.13    408.00 o 
  -4   0   4     4291.40     3904.48     87.25 o 
  -2   0   4    15201.71    16456.30    540.20 o 
   0   0   4    22706.42    25540.59    833.04 o 
   2   0   4     3021.87     2574.74    103.09 o 
   4   0   4     9724.98     9791.77    336.84 o 
   6   0   4     3336.83     2744.65    125.74 o 
   8   0   4     1022.54      598.24     51.02 o 
  10   0   4     3527.29     3564.87    154.46 o 
  12   0   4     2557.17     2864.60    133.29 o 
  14   0   4     5809.70     5999.47    245.08 o 
  16   0   4     6593.63     7596.10    293.72 o 
  20   0   4      516.77      515.44     63.57 o 
 -25   1   4      598.79      572.13     41.58 o 
 -23   1   4      678.92      651.82     42.28 o 
 -21   1   4      322.59      368.95     29.16 o 
 -19   1   4     1224.54     1212.90     42.81 o 
 -17   1   4     2111.36     2151.49     72.00 o 
 -15   1   4     3230.77     3126.24     71.34 o 
 -13   1   4     6170.55     5849.31     99.03 o 
 -11   1   4     3038.08     3093.39     56.48 o 
  -9   1   4    10102.71     9823.82    151.61 o 
  -7   1   4     8663.29     9210.68    138.83 o 
  -5   1   4      158.37      188.87      7.38 o 
  -3   1   4     6155.17     6126.51    114.82 o 
  -1   1   4    83827.02    86924.66   1980.92 o 
   1   1   4     9403.45     9733.85    234.01 o 
   3   1   4    14682.65    14093.72    343.12 o 
   5   1   4    20366.06    22052.18    510.65 o 
   7   1   4     1046.74     1000.13     43.32 o 
   9   1   4     2638.56     2398.41     81.37 o 
  11   1   4     1889.31     1815.36     70.23 o 
  13   1   4     1159.13     1150.42     72.62 o 
  15   1   4     1257.24     1169.98     60.63 o 
  17   1   4      452.53      387.94     61.20 o 
  19   1   4       15.68       34.07     39.51 o 
 -24   2   4      608.82      688.03     38.38 o 
 -22   2   4      107.92       91.13     20.46 o 
 -20   2   4      440.86      450.06     29.35 o 
 -18   2   4     1526.11     1457.81     41.59 o 
 -16   2   4     3639.32     3500.59     96.49 o 
 -14   2   4     4300.16     4182.57     89.11 o 
 -12   2   4     4709.11     4490.07     91.03 o 
 -10   2   4      366.78      268.83     16.55 o 
  -8   2   4     5538.55     5399.92    142.87 o 
  -6   2   4      679.31      677.44     20.56 o 
  -4   2   4     1204.62      917.44     30.50 o 
  -2   2   4    14620.15    15190.78    355.49 o 
   0   2   4     2910.68     2526.49     75.37 o 
   2   2   4     3665.19     3566.56    101.22 o 
   4   2   4     3691.51     3870.98    107.80 o 
   6   2   4      976.91     1091.49     44.86 o 
   8   2   4     1746.24     1644.70     63.14 o 
  10   2   4     4074.30     4359.85    130.76 o 
  12   2   4      495.01      553.29     60.94 o 
  14   2   4     1301.24     1250.14     95.01 o 
  16   2   4      879.02      845.34     82.54 o 
  18   2   4       97.90       71.83     49.70 o 
 -21   3   4      156.82      115.12     27.04 o 
 -19   3   4      617.08      657.21     36.74 o 
 -17   3   4      623.38      650.18     35.05 o 
 -15   3   4      878.74      794.70     42.89 o 
 -13   3   4     3989.88     4038.98    113.14 o 
 -11   3   4     1436.22     1519.38    116.35 o 
  -9   3   4     1657.27     1620.86     56.43 o 
  -7   3   4     6990.52     6713.19    163.34 o 
  -5   3   4     1686.58     1609.15     62.12 o 
  -3   3   4     3390.59     2964.50     68.61 o 
  -1   3   4     3467.05     3604.79     80.28 o 
   1   3   4      601.92      483.49     29.96 o 
   3   3   4     2408.89     2426.11     80.03 o 
   5   3   4     1699.57     1826.58     65.82 o 
   7   3   4      452.17      386.62     49.00 o 
   9   3   4     1269.54     1245.22     92.11 o 
  11   3   4      774.99      886.87     79.47 o 
  13   3   4      456.69      534.23     76.04 o 
  15   3   4      510.22      596.22     83.33 o 
  17   3   4      298.20      263.52     73.06 o 
 -18   4   4      324.49      330.00     32.49 o 
 -16   4   4      216.85      268.40     40.37 o 
 -14   4   4      417.84      400.77     67.48 o 
 -12   4   4      642.80      675.06     40.55 o 
 -10   4   4      498.72      537.89     36.00 o 
  -8   4   4     1789.40     1700.45     85.92 o 
  -6   4   4     1084.86     1113.69     48.43 o 
  -4   4   4     1452.16     1333.25     53.67 o 
  -2   4   4     2157.45     2218.07     72.67 o 
   0   4   4      363.33      383.62     30.53 o 
   2   4   4      608.73      519.83     52.77 o 
   4   4   4     1286.68     1505.66     96.85 o 
   6   4   4      938.80     1131.86     87.90 o 
   8   4   4      440.00      487.87     71.83 o 
  10   4   4      745.88      856.58     84.03 o 
  12   4   4      199.73      315.41     71.74 o 
 -13   5   4      328.57      290.22     41.36 o 
 -11   5   4      109.85       96.63     33.76 o 
  -9   5   4      155.70      133.82     43.55 o 
  -7   5   4      357.09      352.61     63.05 o 
  -5   5   4      501.39      632.05     52.16 o 
  -3   5   4       68.58       43.82     25.29 o 
  -1   5   4      482.64      514.47     48.91 o 
   1   5   4      147.13      159.55     36.09 o 
   3   5   4      409.14      505.69     56.11 o 
   7   5   4      153.38      147.69     50.05 o 
 -25   1   5       19.63       19.49     27.70 o 
 -23   1   5      197.86      212.59     25.39 o 
 -21   1   5       18.11       21.30     14.34 o 
 -19   1   5      110.85      104.32     17.33 o 
 -17   1   5      270.52      257.32     21.64 o 
 -15   1   5       47.16       32.94      9.23 o 
 -13   1   5      716.77      667.64     21.10 o 
 -11   1   5     3325.23     3732.55     65.64 o 
  -9   1   5      337.91      318.15     12.27 o 
  -7   1   5     2684.63     2855.72     49.38 o 
  -5   1   5      663.71      624.17     14.89 o 
  -3   1   5     4786.26     5225.17    100.43 o 
  -1   1   5    11133.39    12038.35    288.51 o 
   1   1   5     1307.21     1260.81     69.90 o 
   3   1   5      905.89      988.98     73.76 o 
   5   1   5     4426.24     4854.14    207.49 o 
   7   1   5      725.10      757.58     39.45 o 
   9   1   5       81.69       76.41     19.17 o 
  11   1   5       54.14       43.52     18.89 o 
  13   1   5       64.09       42.10     22.73 o 
  15   1   5      102.78       89.12     26.75 o 
  17   1   5       63.38       66.30     41.45 o 
  19   1   5      114.04      137.51     54.18 o 
 -24   2   5       50.31       78.68     21.12 o 
 -22   2   5      106.01       96.07     20.87 o 
 -20   2   5       87.16       75.83     18.30 o 
 -18   2   5        9.95        4.86     13.06 o 
 -16   2   5      132.89      108.85     19.28 o 
 -14   2   5      217.50      226.72     29.22 o 
 -12   2   5       80.19       67.89     11.26 o 
 -10   2   5      109.52      109.49     17.28 o 
  -8   2   5      934.70      978.25     37.91 o 
  -6   2   5     1557.54     1770.62     42.53 o 
  -4   2   5       50.52       40.47      9.03 o 
  -2   2   5      892.05      840.49     34.66 o 
   0   2   5      222.43      232.08     21.60 o 
   2   2   5     3576.64     3754.78    108.48 o 
   4   2   5     1146.79     1219.51     48.65 o 
   6   2   5      129.53      125.47     20.16 o 
   8   2   5      448.94      445.37     33.32 o 
  10   2   5      187.23      148.23     26.34 o 
  12   2   5       33.32       20.46     33.46 o 
  14   2   5        8.34       -6.59     30.73 o 
  16   2   5       23.03       52.16     42.85 o 
  18   2   5       70.19      111.08     50.05 o 
 -23   3   5        2.17       -4.37     17.25 o 
 -21   3   5      125.86      123.89     29.33 o 
 -19   3   5       71.84       30.77     16.77 o 
 -17   3   5       85.51       67.36     22.81 o 
 -15   3   5     1720.57     1717.49     65.57 o 
 -13   3   5     1102.09     1110.20     49.43 o 
 -11   3   5      454.64      470.09     31.03 o 
  -9   3   5      124.06      141.43     20.86 o 
  -7   3   5      187.81      180.37     30.07 o 
  -5   3   5      591.98      622.36     32.79 o 
  -3   3   5       31.36       27.80     10.41 o 
  -1   3   5        2.79      -15.66     10.44 o 
   1   3   5       45.14       64.47     16.95 o 
   3   3   5      163.47      154.21     22.62 o 
   5   3   5      226.93      213.92     33.37 o 
   7   3   5      397.17      426.05     58.04 o 
   9   3   5      352.36      359.23     57.95 o 
  11   3   5      292.74      357.03     65.07 o 
  13   3   5      165.73      173.51     53.83 o 
  15   3   5       21.59      -13.52     40.39 o 
 -18   4   5       26.42       15.70     18.74 o 
 -16   4   5       22.95       16.94     21.74 o 
 -14   4   5        4.60      -19.60     16.54 o 
 -12   4   5       18.53       21.13     20.06 o 
 -10   4   5      247.50      272.29     30.29 o 
  -8   4   5      221.63      272.13     30.37 o 
  -6   4   5      268.59      244.06     34.20 o 
  -4   4   5      943.73      918.55     44.54 o 
  -2   4   5      810.98      788.48     40.96 o 
   0   4   5     1098.38     1079.11     49.21 o 
   2   4   5       18.28       11.68     25.73 o 
   4   4   5       52.39       41.80     33.02 o 
   6   4   5       63.39       89.57     40.13 o 
   8   4   5       91.35      132.24     48.12 o 
  10   4   5       36.10        0.70     35.83 o 
  12   4   5      103.16      121.62     59.71 o 
 -13   5   5       61.45       55.94     24.79 o 
 -11   5   5       34.44       46.43     35.96 o 
  -9   5   5       14.31       15.58     21.43 o 
  -7   5   5       28.82       11.68     20.72 o 
  -5   5   5       91.25      150.15     35.04 o 
  -3   5   5        3.43       -2.55     23.62 o 
  -1   5   5       43.97       71.65     30.47 o 
   1   5   5      110.58      193.36     39.78 o 
   3   5   5        8.12       41.18     29.42 o 
   7   5   5       55.31       25.20     42.15 o 
 -26   0   6      338.05      378.63     56.90 o 
 -24   0   6     1256.00     1153.99     77.36 o 
 -22   0   6     1863.18     1829.85     95.27 o 
 -20   0   6      208.51      199.67     28.63 o 
 -18   0   6      764.26      684.24     36.03 o 
 -16   0   6     1733.69     1483.51     52.22 o 
 -14   0   6      630.81      618.76     29.66 o 
 -12   0   6    13488.80    13863.16    300.08 o 
 -10   0   6    19176.88    20594.32    435.61 o 
  -8   0   6     5331.37     5085.40    116.20 o 
  -6   0   6     9568.23    10100.32    216.65 o 
  -4   0   6     3134.74     2961.51     70.63 o 
  -2   0   6     1520.31     1317.49     61.38 o 
   0   0   6     5752.31     5048.50    185.63 o 
   2   0   6     3787.60     4312.48    166.66 o 
   4   0   6     1262.38     1057.48     62.78 o 
   6   0   6    15519.99    15889.93    541.34 o 
   8   0   6     1120.28     1570.11     84.12 o 
  10   0   6      871.46      776.76     63.22 o 
  12   0   6     4752.48     4466.06    198.45 o 
  14   0   6     2883.54     2837.64    146.29 o 
  16   0   6      557.71      316.38     56.90 o 
  18   0   6      661.91      571.64     66.30 o 
 -25   1   6      688.78      700.57     42.60 o 
 -23   1   6     1095.12     1102.93     44.28 o 
 -21   1   6      487.05      474.05     29.92 o 
 -19   1   6      332.97      345.81     25.75 o 
 -17   1   6     4163.92     4127.77     89.98 o 
 -15   1   6     1711.71     1636.53     38.18 o 
 -13   1   6     1922.56     1806.47     46.58 o 
 -11   1   6    14148.59    14134.36    215.55 o 
  -9   1   6     8208.21     8593.84    133.97 o 
  -7   1   6     5951.41     5938.44     95.26 o 
  -5   1   6     4258.84     4013.95     65.56 o 
  -3   1   6     1976.02     1885.34     39.92 o 
  -1   1   6    12149.13    11908.02    287.47 o 
   1   1   6     9258.21     8831.38    222.12 o 
   3   1   6     3048.61     2988.51     90.61 o 
   5   1   6     5058.45     4857.96    137.21 o 
   7   1   6     3382.82     3238.90    104.14 o 
   9   1   6      335.40      346.20     33.80 o 
  11   1   6     1864.78     1705.95     72.73 o 
  13   1   6     1341.41     1478.89     68.59 o 
  15   1   6      754.22      819.24     54.29 o 
  17   1   6      431.06      598.51     78.94 o 
 -24   2   6      561.69      567.09     36.17 o 
 -22   2   6      834.80      829.65     47.34 o 
 -20   2   6      135.69      149.55     20.77 o 
 -18   2   6     3742.09     3714.09     86.49 o 
 -16   2   6     3756.84     3649.41     82.75 o 
 -14   2   6     1121.08     1109.82     35.91 o 
 -12   2   6     5054.49     5008.24     99.98 o 
 -10   2   6     3176.03     3139.20     64.87 o 
  -8   2   6      119.27      273.11     14.25 o 
  -6   2   6     3709.36     3281.46     71.66 o 
  -4   2   6     3989.13     4224.43     87.09 o 
  -2   2   6     5441.01     5510.14    144.20 o 
   0   2   6    29337.52    30345.14    882.44 o 
   2   2   6     9120.85    10163.78    250.87 o 
   4   2   6     2582.98     2510.75    107.74 o 
   6   2   6     2294.03     2177.33     78.27 o 
   8   2   6      507.48      512.31     37.17 o 
  10   2   6      599.99      471.40     38.06 o 
  12   2   6     1011.59     1097.35     87.98 o 
  14   2   6      639.56      676.66     72.88 o 
  16   2   6      541.65      605.27     81.75 o 
 -23   3   6      381.37      413.72     44.41 o 
 -21   3   6      254.03      256.49     34.15 o 
 -19   3   6      378.32      421.05     48.82 o 
 -17   3   6      882.01      819.20     46.75 o 
 -15   3   6     2671.74     2584.45     85.15 o 
 -13   3   6     1075.98     1115.64     49.37 o 
 -11   3   6     4528.78     4514.27    156.12 o 
  -9   3   6      686.83      679.20     57.16 o 
  -7   3   6     2479.77     2341.85     73.87 o 
  -5   3   6     3104.27     3130.81     90.31 o 
  -3   3   6      881.64      857.92     31.44 o 
  -1   3   6     3705.48     3470.21    104.88 o 
   1   3   6     1633.76     1628.37     61.56 o 
   3   3   6      658.30      677.55     38.47 o 
   5   3   6     1872.55     1747.82     69.58 o 
   7   3   6      712.84      831.46     72.79 o 
   9   3   6      258.09      194.23     49.00 o 
  11   3   6     1308.17     1372.90    105.28 o 
  13   3   6      436.91      592.45     83.51 o 
  15   3   6      264.12      239.72     66.47 o 
 -18   4   6      217.80      202.80     49.57 o 
 -16   4   6      281.19      275.05     38.72 o 
 -14   4   6      291.14      245.96     33.54 o 
 -12   4   6      881.56      941.81     48.60 o 
 -10   4   6      759.38      759.13     42.28 o 
  -8   4   6      485.30      472.63     35.08 o 
  -6   4   6     2266.13     2024.55     72.41 o 
  -4   4   6     1715.71     1913.51     72.57 o 
  -2   4   6      158.47      125.71     23.24 o 
   0   4   6     1091.79     1027.41     48.78 o 
   2   4   6      228.78      249.11     45.13 o 
   4   4   6      551.84      610.98     64.63 o 
   6   4   6     1117.92     1200.70     94.13 o 
   8   4   6      619.28      594.99     73.76 o 
  10   4   6      335.81      446.86     74.46 o 
 -13   5   6       29.13        9.99     23.35 o 
 -11   5   6      135.81      141.11     27.07 o 
  -9   5   6       99.08       99.63     26.58 o 
  -7   5   6      397.97      417.73     39.58 o 
  -5   5   6      420.49      488.75     49.61 o 
  -3   5   6      259.72      277.83     43.29 o 
  -1   5   6      241.84      306.45     46.80 o 
   1   5   6      269.66      402.87     51.54 o 
 -27   1   7       11.96       -6.86     19.75 o 
 -25   1   7       29.47        3.44     17.83 o 
 -23   1   7      148.90      170.87     23.19 o 
 -21   1   7       25.65       11.81     14.15 o 
 -19   1   7       84.45       71.40     16.89 o 
 -17   1   7      320.47      309.56     49.18 o 
 -15   1   7       51.82       48.92      9.80 o 
 -13   1   7        1.52       -8.13      5.82 o 
 -11   1   7     2169.66     2495.60     47.78 o 
  -9   1   7     1236.08     1424.77     30.48 o 
  -7   1   7      991.48     1020.79     23.08 o 
  -5   1   7     2307.57     2746.71     47.93 o 
  -3   1   7      315.75      358.19     13.12 o 
  -1   1   7      916.50      998.29     40.36 o 
   1   1   7      507.83      540.07     30.19 o 
   3   1   7      696.08      734.95     38.10 o 
   5   1   7       23.99       19.32     14.65 o 
   7   1   7       34.81       23.86     16.64 o 
   9   1   7       48.23       33.24     19.05 o 
  11   1   7       47.05       25.80     23.07 o 
  13   1   7       13.45       -8.16     21.23 o 
  15   1   7      303.87      343.85     85.44 o 
  17   1   7      243.15      213.82     59.80 o 
 -24   2   7        8.43        4.81     17.11 o 
 -22   2   7       89.30       88.95     19.08 o 
 -20   2   7      511.31      486.88     31.02 o 
 -18   2   7      123.20      174.90     22.16 o 
 -16   2   7     1057.14     1086.21     37.64 o 
 -14   2   7       56.48       44.03     12.24 o 
 -12   2   7       31.83       13.49      9.60 o 
 -10   2   7     1959.07     2088.64     48.38 o 
  -8   2   7        9.97       11.75      7.55 o 
  -6   2   7     1459.70     1542.16     41.26 o 
  -4   2   7     1321.30     1265.58     37.07 o 
  -2   2   7     1061.74     1139.64     46.28 o 
   0   2   7     6747.59     6903.78    180.66 o 
   2   2   7      272.02      296.19     27.74 o 
   4   2   7        9.32       12.65     13.08 o 
   6   2   7       33.08       20.85     23.93 o 
   8   2   7      136.86      161.90     28.11 o 
  10   2   7       47.65       30.80     21.42 o 
  12   2   7       24.67       -3.86     33.02 o 
  14   2   7       17.94       38.02     39.78 o 
  16   2   7       21.58        8.96     46.45 o 
 -23   3   7      111.25      135.25     31.50 o 
 -21   3   7      237.14      241.04     34.52 o 
 -19   3   7      210.78      198.39     31.30 o 
 -17   3   7      557.09      507.31     36.62 o 
 -15   3   7      533.38      500.31     35.19 o 
 -13   3   7      244.72      268.99     30.27 o 
 -11   3   7      170.36      148.91     23.53 o 
  -9   3   7      525.60      582.85     33.95 o 
  -7   3   7      157.40      201.34     23.39 o 
  -5   3   7      431.88      502.38     31.96 o 
  -3   3   7      300.26      332.20     22.15 o 
  -1   3   7       54.95       36.48     15.76 o 
   1   3   7       94.29       74.64     18.87 o 
   3   3   7      255.96      256.04     29.73 o 
   5   3   7      767.74      760.39     45.71 o 
   7   3   7      142.69      155.60     45.13 o 
   9   3   7      111.44      107.30     43.38 o 
  11   3   7       29.81       19.14     39.34 o 
  13   3   7       19.10      -12.21     37.23 o 
 -20   4   7       35.33       29.72     24.87 o 
 -18   4   7       27.64       22.92     27.44 o 
 -16   4   7      378.75      385.63     66.38 o 
 -14   4   7      102.61       99.91     25.60 o 
 -12   4   7      398.54      451.18     38.42 o 
 -10   4   7      377.55      440.00     36.14 o 
  -8   4   7        0.06      -23.13     15.42 o 
  -6   4   7      299.55      272.60     30.55 o 
  -4   4   7      224.21      185.54     27.51 o 
  -2   4   7      293.28      261.94     60.06 o 
   0   4   7        8.32      -16.16     23.45 o 
   2   4   7      102.94       93.34     36.27 o 
   4   4   7      139.63      195.55     46.89 o 
   6   4   7       51.51       31.17     35.91 o 
   8   4   7       83.25       68.67     47.86 o 
  10   4   7       25.68       23.97     45.31 o 
 -13   5   7       54.86       -4.31     21.74 o 
 -11   5   7       48.44       26.63     21.21 o 
  -9   5   7       24.35       11.18     21.69 o 
  -7   5   7        6.46       -6.57     18.86 o 
  -5   5   7       56.11       29.59     29.15 o 
  -3   5   7      212.81      239.81     43.73 o 
  -1   5   7      115.76      148.66     38.37 o 
   1   5   7       62.67      118.81     35.83 o 
 -26   0   8      582.66      608.78     58.74 o 
 -24   0   8      814.35      803.37     64.10 o 
 -22   0   8       84.44      113.36     31.52 o 
 -20   0   8     1410.62     1382.63     55.42 o 
 -18   0   8      353.67      328.16     26.35 o 
 -16   0   8     5579.20     5883.72    144.80 o 
 -14   0   8     3951.95     3652.16    131.27 o 
 -12   0   8     6672.16     6814.29    157.88 o 
 -10   0   8    19609.81    20865.68    440.43 o 
  -8   0   8     7974.90     8363.65    185.78 o 
  -6   0   8      459.56      445.60     20.44 o 
  -4   0   8     8360.92     7835.64    276.95 o 
  -2   0   8     4213.61     4455.43    171.05 o 
   0   0   8     2246.76     2132.97     98.52 o 
   2   0   8     6506.42     6185.98    235.50 o 
   4   0   8    15638.28    16618.31    575.94 o 
   6   0   8     3761.94     4179.10    181.68 o 
   8   0   8     3496.82     3364.32    159.46 o 
  10   0   8      550.31      616.33     63.84 o 
  12   0   8      860.10      899.96     79.47 o 
  14   0   8      274.69      211.71     52.42 o 
  16   0   8      113.03       96.50     47.33 o 
 -27   1   8      593.20      585.35     42.68 o 
 -25   1   8      800.30      768.47     39.03 o 
 -23   1   8      929.01      904.53     39.72 o 
 -21   1   8     1744.36     1736.93     53.69 o 
 -19   1   8      762.09      709.83     31.37 o 
 -17   1   8     2431.06     2301.88     58.75 o 
 -15   1   8     4864.71     4788.62     85.30 o 
 -13   1   8     2917.67     2887.99     55.41 o 
 -11   1   8     6852.69     6966.02    113.16 o 
  -9   1   8    10372.92    10656.14    164.90 o 
  -7   1   8      562.36      567.31     16.60 o 
  -5   1   8     4020.36     3815.42     66.18 o 
  -3   1   8     7603.22     7614.42    189.64 o 
  -1   1   8     4949.25     5263.10    151.56 o 
   1   1   8     5033.85     4841.91    136.33 o 
   3   1   8     5585.79     5620.53    155.70 o 
   5   1   8      721.83      659.39     39.46 o 
   7   1   8     1169.99     1131.40     55.68 o 
   9   1   8      490.70      614.51     43.32 o 
  11   1   8      345.89      340.84     46.71 o 
  13   1   8     1304.08     1304.14     67.83 o 
  15   1   8     1339.10     1389.11     72.80 o 
 -26   2   8      484.13      560.94     39.94 o 
 -24   2   8      520.94      521.43     35.39 o 
 -22   2   8      715.84      730.73     36.38 o 
 -20   2   8      542.69      519.31     29.79 o 
 -18   2   8      528.37      514.32     27.62 o 
 -16   2   8      923.87      879.65     33.25 o 
 -14   2   8     1865.81     1835.41     48.29 o 
 -12   2   8      809.95      867.46     34.27 o 
 -10   2   8     4144.41     3955.84     79.99 o 
  -8   2   8     4331.97     4744.35    140.85 o 
  -6   2   8      700.83      615.65     25.44 o 
  -4   2   8     3514.27     3347.10     97.81 o 
  -2   2   8    11234.23    11285.39    282.98 o 
   0   2   8     3824.45     3785.79    112.35 o 
   2   2   8     4054.03     4128.92    123.34 o 
   4   2   8     1639.45     1769.11    115.12 o 
   6   2   8     1133.10      834.89     48.49 o 
   8   2   8      520.19      533.53     48.43 o 
  10   2   8      312.60      334.64     39.47 o 
  12   2   8      606.38      517.81     78.15 o 
  14   2   8      811.97      833.04     90.09 o 
 -23   3   8      223.67      282.68     37.85 o 
 -21   3   8      521.56      543.27     41.11 o 
 -19   3   8      298.38      311.05     35.00 o 
 -17   3   8     1065.65     1087.97     55.85 o 
 -15   3   8     1133.82     1142.89     53.21 o 
 -13   3   8      998.04      990.36     47.28 o 
 -11   3   8     1662.37     1563.58     60.45 o 
  -9   3   8     2625.98     2510.73    110.64 o 
  -7   3   8     1199.65     1253.61     51.58 o 
  -5   3   8     1601.75     1386.22     55.86 o 
  -3   3   8     3543.96     3631.61     85.56 o 
  -1   3   8      140.14       90.72     20.95 o 
   1   3   8     1964.48     1726.91     69.32 o 
   3   3   8     1981.41     2121.56     79.41 o 
   5   3   8      462.25      548.96     40.57 o 
   7   3   8      816.09      791.16     75.16 o 
   9   3   8     1315.81     1241.27     97.20 o 
  11   3   8      158.24      197.31     58.74 o 
  13   3   8      481.00      440.80     78.59 o 
 -20   4   8      202.64      184.20     34.09 o 
 -18   4   8      188.12      176.59     32.62 o 
 -16   4   8      600.60      563.32     40.82 o 
 -14   4   8     1669.87     1737.59     70.99 o 
 -12   4   8      173.89      192.47     29.66 o 
 -10   4   8      788.06      786.56     45.85 o 
  -8   4   8      873.84      842.83     46.11 o 
  -6   4   8      873.74      939.16     48.76 o 
  -4   4   8      433.07      468.22     35.96 o 
  -2   4   8      468.06      519.91     37.41 o 
   0   4   8      265.48      237.08     46.80 o 
   2   4   8      950.33      857.72     71.48 o 
   4   4   8      359.12      364.06     59.01 o 
   6   4   8      319.28      340.70     60.50 o 
   8   4   8      415.92      515.53     74.64 o 
 -13   5   8       31.01       26.91     23.28 o 
 -11   5   8      126.04       75.83     26.20 o 
  -9   5   8      192.28      178.76     31.37 o 
  -7   5   8      104.09      146.20     29.44 o 
  -5   5   8      430.42      519.83     60.32 o 
  -3   5   8      567.72      674.81     61.73 o 
  -1   5   8      110.34      132.77     39.43 o 
   1   5   8      328.74      415.95     55.93 o 
 -27   1   9       47.63       52.35     24.55 o 
 -25   1   9       32.91       12.77     17.19 o 
 -23   1   9       97.79      111.71     20.11 o 
 -21   1   9      110.00      112.73     18.48 o 
 -19   1   9      268.12      295.74     23.83 o 
 -17   1   9     1210.36     1203.70     64.18 o 
 -15   1   9       19.84       13.30      8.45 o 
 -13   1   9       62.07       52.56     11.18 o 
 -11   1   9      600.38      608.08     26.25 o 
  -9   1   9     1563.84     1645.45     34.96 o 
  -7   1   9     1778.28     2073.42     40.61 o 
  -5   1   9        0.84       -0.01      4.84 o 
  -3   1   9       64.33       64.51     14.30 o 
  -1   1   9      952.25     1068.58     46.15 o 
   1   1   9      268.66      280.78     43.55 o 
   3   1   9      283.26      288.43     29.99 o 
   5   1   9        9.04       11.82     17.63 o 
   7   1   9       81.40       81.08     24.45 o 
   9   1   9       62.60       42.15     24.03 o 
  11   1   9        5.22       -8.44     20.42 o 
  13   1   9      205.32      217.98     39.30 o 
  15   1   9       32.94       12.75     28.50 o 
 -26   2   9        0.22       -4.77     18.07 o 
 -24   2   9       13.38       -4.59     15.75 o 
 -22   2   9       30.57       20.24     15.68 o 
 -20   2   9       72.53       63.75     16.46 o 
 -18   2   9      517.97      483.19     26.68 o 
 -16   2   9      402.80      378.92     23.12 o 
 -14   2   9      131.63      125.97     15.13 o 
 -12   2   9      782.12      799.94     69.63 o 
 -10   2   9      133.68      137.35     14.68 o 
  -8   2   9     1959.80     2140.07     54.46 o 
  -6   2   9      544.53      567.12     25.30 o 
  -4   2   9       74.58       75.15     13.31 o 
  -2   2   9      426.77      418.55     31.08 o 
   0   2   9      255.45      296.63     29.23 o 
   2   2   9      287.74      317.15     32.73 o 
   4   2   9      250.36      286.67     55.63 o 
   6   2   9       81.02       73.27     24.33 o 
   8   2   9      168.01      134.96     31.62 o 
  10   2   9      114.38      133.88     33.53 o 
  12   2   9        0.18      -18.00     36.09 o 
  14   2   9        6.24       -2.02     38.46 o 
 -23   3   9       30.16       17.20     22.71 o 
 -21   3   9       76.35       71.39     25.16 o 
 -19   3   9        1.78      -14.60     17.13 o 
 -17   3   9       37.31       26.12     19.76 o 
 -15   3   9      430.38      502.00     40.00 o 
 -13   3   9       14.99       14.16     17.01 o 
 -11   3   9      230.85      230.29     27.19 o 
  -9   3   9      270.02      315.72     30.62 o 
  -7   3   9      101.57      108.44     26.65 o 
  -5   3   9      264.61      276.52     22.55 o 
  -3   3   9      980.45      887.65     36.02 o 
  -1   3   9     1275.49     1214.14     56.43 o 
   1   3   9     1574.20     1480.48     66.30 o 
   3   3   9      472.19      419.16     37.39 o 
   5   3   9      225.70      251.11     34.60 o 
   7   3   9       56.79       70.95     43.55 o 
   9   3   9       13.33       10.62     39.08 o 
  11   3   9       40.98       13.70     39.43 o 
 -20   4   9       95.78       42.75     57.47 o 
 -18   4   9       58.22       41.82     25.25 o 
 -16   4   9      397.34      386.56     40.09 o 
 -14   4   9      885.33      948.67     51.94 o 
 -12   4   9       92.47       57.93     23.05 o 
 -10   4   9      104.71      109.95     72.22 o 
  -8   4   9       36.32       36.24     20.33 o 
  -6   4   9      193.19      214.71     30.78 o 
  -4   4   9       15.75        3.91     19.53 o 
  -2   4   9       43.72       50.34     24.19 o 
   0   4   9       42.40       15.02     30.56 o 
   2   4   9        2.53      -20.64     28.71 o 
   4   4   9       14.11       12.21     33.02 o 
   6   4   9       31.69       -4.92     39.60 o 
 -11   5   9       33.53       22.09     24.17 o 
  -9   5   9       46.02       32.33     22.91 o 
  -7   5   9        6.08        6.68     22.09 o 
  -5   5   9       82.70       68.05     31.70 o 
  -3   5   9      160.69      136.63     42.94 o 
  -1   5   9       64.18       53.30     36.35 o 
 -28   0  10      195.12      121.79     38.11 o 
 -26   0  10      860.98      897.32     70.16 o 
 -24   0  10      856.06      935.17     68.84 o 
 -22   0  10       88.92       70.16     29.33 o 
 -20   0  10     1217.55     1222.98     51.86 o 
 -18   0  10     2663.30     2816.21     84.03 o 
 -16   0  10     1421.37     1462.04     51.78 o 
 -14   0  10     2979.63     2967.29     82.43 o 
 -12   0  10     7843.30     7841.85    179.77 o 
 -10   0  10     1300.94     1283.87     59.89 o 
  -8   0  10     9954.57    10381.82    229.33 o 
  -6   0  10      307.00      268.67     19.04 o 
  -4   0  10     1532.80     1372.72     73.85 o 
  -2   0  10     8041.46     7834.85    288.45 o 
   0   0  10     3495.84     3352.46    147.26 o 
   2   0  10     3346.92     3004.65    140.58 o 
   4   0  10     3864.38     3961.68    176.58 o 
   6   0  10     1204.35     1163.38     83.51 o 
   8   0  10      363.71      338.86     58.22 o 
  10   0  10      563.07      566.11     73.85 o 
  12   0  10      361.89      468.37     72.27 o 
  14   0  10      340.92      327.53     67.70 o 
 -27   1  10      235.20      239.94     34.32 o 
 -25   1  10      759.53      783.92     38.36 o 
 -23   1  10     1268.85     1248.65     46.39 o 
 -21   1  10      247.81      303.55     25.56 o 
 -19   1  10     2874.98     2945.07     72.33 o 
 -17   1  10     1418.47     1365.68     42.42 o 
 -15   1  10     1395.28     1532.54     41.06 o 
 -13   1  10     6041.22     5938.85    100.95 o 
 -11   1  10     4874.29     4978.22     86.09 o 
  -9   1  10     1738.99     1728.24     37.03 o 
  -7   1  10     4804.94     4576.23     78.29 o 
  -5   1  10     1034.54     1036.54     29.80 o 
  -3   1  10     3059.42     2766.71     88.34 o 
  -1   1  10     4368.39     4345.38    187.65 o 
   1   1  10     1005.29     1054.62     50.30 o 
   3   1  10     2144.96     2103.60     79.41 o 
   5   1  10     3201.35     3305.96    113.80 o 
   7   1  10      185.79      285.31     35.88 o 
   9   1  10      494.52      498.33     43.32 o 
  11   1  10      653.59      627.57     49.80 o 
  13   1  10      589.26      610.33     55.36 o 
 -26   2  10      391.76      428.65     98.92 o 
 -24   2  10     1066.04     1054.88     57.09 o 
 -22   2  10      644.51      578.62     41.35 o 
 -20   2  10      675.23      679.04     42.67 o 
 -18   2  10     1144.02     1090.55     52.03 o 
 -16   2  10      150.11      157.14     29.46 o 
 -14   2  10      941.44      919.21     53.04 o 
 -12   2  10     5071.70     5556.93    144.18 o 
 -10   2  10     2852.92     3068.09     72.56 o 
  -8   2  10     3526.78     3696.09    118.57 o 
  -6   2  10     3999.08     3950.42     90.60 o 
  -4   2  10      732.43      603.97     36.70 o 
  -2   2  10     5047.15     4979.74    141.74 o 
   0   2  10     1126.12     1153.77     53.33 o 
   2   2  10      483.46      427.74     35.23 o 
   4   2  10     2434.69     2386.35     91.14 o 
   6   2  10      433.60      488.42     42.53 o 
   8   2  10      122.45       67.91     27.51 o 
  10   2  10      619.40      675.78     52.68 o 
  12   2  10      199.21      239.98     63.93 o 
 -23   3  10      259.51      249.07     53.08 o 
 -21   3  10      138.92      142.57     30.71 o 
 -19   3  10      695.64      688.18     44.20 o 
 -17   3  10      917.07      898.40     49.51 o 
 -15   3  10      488.18      477.19     36.50 o 
 -13   3  10     2240.24     2122.27     97.73 o 
 -11   3  10      897.14      875.65     45.37 o 
  -9   3  10     1406.91     1304.88     67.44 o 
  -7   3  10     1090.82     1110.49     50.84 o 
  -5   3  10      437.19      521.29     28.20 o 
  -3   3  10       12.32       23.15     13.67 o 
  -1   3  10     3645.43     3563.20    115.39 o 
   1   3  10     1356.81     1504.81     66.45 o 
   3   3  10      966.88      959.76     55.47 o 
   5   3  10     1269.22     1384.83     69.11 o 
   7   3  10      366.01      357.12     64.63 o 
   9   3  10      298.77      366.52     69.54 o 
 -18   4  10      375.64      366.74     41.01 o 
 -16   4  10      851.20      838.53     50.98 o 
 -14   4  10      381.71      445.53     41.85 o 
 -12   4  10      295.95      323.15     49.52 o 
 -10   4  10       69.68       53.36     22.19 o 
  -8   4  10      548.62      479.34     43.69 o 
  -6   4  10      649.22      663.50     44.01 o 
  -4   4  10      300.47      295.61     65.81 o 
  -2   4  10      854.41      798.82     47.93 o 
   2   4  10      308.51      323.14     56.29 o 
   4   4  10      266.73      371.52     64.72 o 
   6   4  10       50.19       23.01     47.86 o 
  -9   5  10      112.50       81.47     29.47 o 
  -7   5  10      405.69      395.08     70.64 o 
  -5   5  10      324.79      316.90     51.90 o 
 -27   1  11        2.67      -13.83     19.39 o 
 -25   1  11        7.49        7.93     17.50 o 
 -23   1  11      441.36      372.51     29.17 o 
 -21   1  11       43.26       30.67     14.55 o 
 -19   1  11      206.89      232.67     32.32 o 
 -17   1  11      443.25      409.66     24.49 o 
 -15   1  11      545.72      518.56     21.45 o 
 -13   1  11       59.68       51.91     10.18 o 
 -11   1  11      105.95      108.88     12.66 o 
  -9   1  11      161.72      152.63     15.32 o 
  -7   1  11      472.88      476.82     18.63 o 
  -5   1  11      262.19      273.81     14.27 o 
  -3   1  11      122.48      119.47     21.17 o 
  -1   1  11       15.38        2.27     12.62 o 
   1   1  11       13.98       10.65     16.51 o 
   3   1  11       40.30       47.04     20.45 o 
   5   1  11      943.58      876.28     52.57 o 
   7   1  11      118.40      116.64     28.87 o 
   9   1  11       10.07        7.36     23.69 o 
  11   1  11       27.18       23.76     28.65 o 
 -26   2  11      118.88       81.35     28.31 o 
 -24   2  11       19.98       46.69     23.72 o 
 -22   2  11       12.73       41.20     24.21 o 
 -20   2  11       48.11       59.13     21.57 o 
 -18   2  11       43.49       44.48     19.88 o 
 -16   2  11       84.96       60.74     19.95 o 
 -14   2  11      158.17      116.50     23.03 o 
 -12   2  11       37.55       34.67     17.41 o 
 -10   2  11       46.07       54.83     13.38 o 
  -8   2  11       19.99       34.43     12.56 o 
  -6   2  11      105.50      134.44     17.36 o 
  -4   2  11      604.09      605.31     37.52 o 
  -2   2  11       29.92       39.47     18.15 o 
   0   2  11     1184.89     1181.96     91.23 o 
   2   2  11      103.53      131.05     28.46 o 
   4   2  11      129.89      122.19     28.37 o 
   6   2  11        7.15      -11.21     21.61 o 
   8   2  11       56.54       63.02     31.16 o 
  10   2  11       21.15      -14.76     28.13 o 
 -23   3  11        0.86       20.13     24.32 o 
 -21   3  11       24.52       12.55     21.41 o 
 -19   3  11       60.05       39.84     46.14 o 
 -17   3  11       49.39       50.88     21.43 o 
 -15   3  11      188.52      167.49     26.66 o 
 -13   3  11       30.75       11.28     17.76 o 
 -11   3  11      281.24      302.26     33.63 o 
  -9   3  11       54.32       32.80     18.31 o 
  -7   3  11      256.88      294.85     31.59 o 
  -5   3  11      199.00      201.00     21.99 o 
  -3   3  11      766.47      699.67     44.49 o 
  -1   3  11     1123.31     1004.49     54.43 o 
   1   3  11      135.71      136.13     29.96 o 
   3   3  11       63.39       53.61     25.72 o 
   5   3  11        9.02       26.80     25.65 o 
   7   3  11       54.27       85.53     49.17 o 
 -18   4  11       31.82       40.74     25.60 o 
 -16   4  11       18.01        5.83     20.78 o 
 -14   4  11      159.78      122.40     29.33 o 
 -12   4  11       41.02       63.92     24.60 o 
 -10   4  11        9.83       10.09     18.78 o 
  -8   4  11       11.15      -10.40     20.04 o 
  -6   4  11       44.60       36.29     22.41 o 
  -4   4  11       35.03       34.04     21.35 o 
  -2   4  11       38.80       24.16     22.73 o 
   2   4  11      121.86      175.62     52.07 o 
   4   4  11      149.83      183.43     55.06 o 
 -28   0  12      210.40      187.56     43.90 o 
 -26   0  12      403.96      336.40     52.77 o 
 -24   0  12      475.84      511.05     50.93 o 
 -22   0  12     1383.44     1370.00     77.89 o 
 -20   0  12      929.13      873.72     43.78 o 
 -18   0  12     5372.84     5260.07    201.30 o 
 -16   0  12     7360.31     7837.05    187.05 o 
 -14   0  12     1121.83     1109.25     43.21 o 
 -12   0  12     3604.86     3641.46     96.29 o 
 -10   0  12     4486.81     4599.00    115.81 o 
  -8   0  12      920.52      978.83     38.46 o 
  -6   0  12     2326.53     2268.24     67.03 o 
  -4   0  12     3273.62     3115.12    140.06 o 
  -2   0  12     1808.40     1647.12     92.73 o 
   0   0  12     4084.28     4156.18    182.82 o 
   2   0  12     2574.20     2647.71    136.28 o 
   4   0  12      710.42      668.49     65.24 o 
   6   0  12      550.37      587.18     65.24 o 
   8   0  12      149.11      207.14     53.12 o 
  10   0  12      144.98      137.86     48.30 o 
 -27   1  12      569.22      622.80     43.88 o 
 -25   1  12      394.40      432.67     33.60 o 
 -23   1  12      584.88      607.71     45.37 o 
 -21   1  12      379.73      381.21     28.13 o 
 -19   1  12      242.16      241.29     22.16 o 
 -17   1  12      470.83      465.95     26.33 o 
 -15   1  12      779.20      705.80     24.90 o 
 -13   1  12     1459.30     1522.13     37.05 o 
 -11   1  12     7648.88     7935.37    130.42 o 
  -9   1  12     1791.41     1798.43     39.93 o 
  -7   1  12     2457.73     2464.44     62.83 o 
  -5   1  12     3380.20     3253.41     77.51 o 
  -3   1  12     1136.68     1074.44     50.88 o 
  -1   1  12     1668.10     1667.36     90.71 o 
   1   1  12     2035.77     2243.73     85.65 o 
   3   1  12     1660.63     1782.14     77.60 o 
   5   1  12     1198.56     1260.31     65.54 o 
   7   1  12      518.75      616.62     64.67 o 
   9   1  12       68.03       51.85     29.83 o 
  11   1  12      386.29      325.16     66.82 o 
 -26   2  12      164.98      132.02     51.15 o 
 -24   2  12      639.50      714.72     48.02 o 
 -22   2  12     1412.07     1442.23     65.09 o 
 -20   2  12       91.08      105.60     25.58 o 
 -18   2  12      642.21      589.82     38.99 o 
 -16   2  12      616.77      564.19     36.78 o 
 -14   2  12      143.12      122.25     27.79 o 
 -12   2  12     4491.14     4751.10    130.38 o 
 -10   2  12     3461.11     3540.11     84.14 o 
  -8   2  12     1222.71     1232.99     44.67 o 
  -6   2  12     2107.09     2047.61     58.92 o 
  -4   2  12     1347.62     1420.66     89.35 o 
  -2   2  12       48.66        8.95     18.42 o 
   0   2  12     1730.48     1527.10     69.59 o 
   2   2  12      663.21      725.14     48.26 o 
   4   2  12      559.42      515.73     43.03 o 
   6   2  12      773.81      816.98     55.76 o 
   8   2  12      217.67      310.91     45.67 o 
 -23   3  12      372.26      399.88    107.17 o 
 -21   3  12      271.90      221.61     34.64 o 
 -19   3  12      260.98      258.27     43.38 o 
 -17   3  12     1046.92      960.82     52.86 o 
 -15   3  12      441.94      502.87     40.63 o 
 -13   3  12      125.71      109.05     30.38 o 
 -11   3  12      782.43      731.22     44.31 o 
  -9   3  12      859.39      934.02     61.20 o 
  -7   3  12      312.96      388.80     36.96 o 
  -5   3  12      805.92      885.44     39.37 o 
  -3   3  12      814.44      864.91     50.94 o 
  -1   3  12     1116.86     1113.41     59.16 o 
   1   3  12      980.39      953.62     85.09 o 
   3   3  12      280.24      290.04     40.74 o 
   5   3  12      291.23      253.89     47.29 o 
   7   3  12      193.15      302.15     64.28 o 
 -18   4  12      371.31      360.97     40.99 o 
 -16   4  12      419.96      440.18     43.46 o 
 -14   4  12      163.10      162.96     31.36 o 
 -12   4  12      340.85      314.90     39.65 o 
 -10   4  12      280.91      349.17     53.61 o 
  -8   4  12      107.65       94.93     27.66 o 
  -6   4  12      438.91      465.07     44.70 o 
  -4   4  12      468.42      483.56     44.72 o 
  -2   4  12      139.81      101.56     47.29 o 
   2   4  12      613.94      634.51     69.81 o 
 -27   1  13        8.70       -8.12     21.10 o 
 -25   1  13       77.82       49.97     19.85 o 
 -23   1  13      140.76      141.18     40.85 o 
 -21   1  13       40.55       29.73     15.55 o 
 -19   1  13      421.91      432.52     26.61 o 
 -17   1  13      367.39      378.96     23.88 o 
 -15   1  13      155.74      149.70     18.04 o 
 -13   1  13       18.21       18.85     12.60 o 
 -11   1  13      110.82      108.31     19.15 o 
  -9   1  13       11.89        6.53     11.23 o 
  -7   1  13      137.81      146.05     19.21 o 
  -5   1  13       44.40       39.52     12.87 o 
  -3   1  13       12.34        9.35     16.24 o 
  -1   1  13      115.04      128.52     26.82 o 
   1   1  13      126.91      113.24     27.09 o 
   3   1  13        6.46       29.66     23.45 o 
   5   1  13       18.80       12.86     22.73 o 
   7   1  13      117.29      105.14     31.91 o 
   9   1  13       19.58        3.83     27.76 o 
 -24   2  13       69.90       78.77     25.64 o 
 -22   2  13       47.35       66.11     25.35 o 
 -20   2  13      149.82      162.52     28.08 o 
 -18   2  13       22.78       14.00     19.21 o 
 -16   2  13       71.79       76.64     23.36 o 
 -14   2  13       40.16        9.08     17.03 o 
 -12   2  13      118.77      101.47     22.64 o 
 -10   2  13       34.31       60.99     15.97 o 
  -8   2  13      114.04      174.41     20.75 o 
  -6   2  13       89.34       71.61     18.62 o 
  -4   2  13      189.72      158.30     27.64 o 
  -2   2  13      622.33      617.34     46.41 o 
   0   2  13       37.58       16.73     20.92 o 
   2   2  13       24.89      -24.00     21.20 o 
   4   2  13      114.04      139.15     33.64 o 
   6   2  13       83.54       86.01     32.37 o 
   8   2  13      121.92      131.84     37.75 o 
 -23   3  13       24.87       -3.81     23.43 o 
 -21   3  13       79.68       62.33     25.25 o 
 -19   3  13       74.51       76.72     25.01 o 
 -17   3  13      105.50       69.45     24.22 o 
 -15   3  13      153.09      173.89     34.38 o 
 -13   3  13       80.83       55.87     21.94 o 
 -11   3  13      293.98      314.34     43.86 o 
  -9   3  13      364.36      434.62     40.71 o 
  -7   3  13       85.99       65.01     21.79 o 
  -5   3  13       10.21        8.19     15.17 o 
  -3   3  13      125.62       95.60     26.90 o 
  -1   3  13       12.33       17.12     22.12 o 
   1   3  13        5.77       15.87     33.06 o 
   3   3  13       60.63       31.02     29.05 o 
   5   3  13       26.57      -23.01     39.51 o 
 -16   4  13       38.17       61.86     25.69 o 
 -14   4  13        3.20       -4.66     21.70 o 
 -12   4  13        9.97      -12.47     20.04 o 
 -10   4  13       58.01       62.47     27.11 o 
  -8   4  13       12.67        8.24     23.03 o 
  -6   4  13       25.04       40.28     24.98 o 
  -4   4  13      127.54      124.95     30.02 o 
  -2   4  13       10.05       -0.75     22.48 o 
 -26   0  14     1014.43      941.31     72.79 o 
 -22   0  14      712.48      724.69     57.51 o 
 -20   0  14     1953.34     2009.77     71.09 o 
 -18   0  14     1003.00      979.59    102.47 o 
 -16   0  14     1365.97     1444.49     54.77 o 
 -14   0  14     3385.66     3505.77     97.91 o 
 -12   0  14      728.94      752.73     37.15 o 
 -10   0  14     2018.41     1944.89     62.39 o 
  -8   0  14     1811.11     1750.35     78.50 o 
  -6   0  14      496.64      451.68     28.50 o 
  -4   0  14     1911.56     1801.58    103.00 o 
  -2   0  14     2051.86     1944.53    111.52 o 
   0   0  14      338.11      309.44     52.60 o 
   2   0  14     1413.83     1342.86     96.85 o 
   4   0  14      463.02      393.65     63.66 o 
   6   0  14      115.51       97.47     48.03 o 
   8   0  14      289.26      375.65     72.44 o 
 -27   1  14      329.55      385.92     57.16 o 
 -25   1  14      518.24      527.61     41.44 o 
 -23   1  14      275.08      271.73     34.45 o 
 -21   1  14     1222.81     1248.52     57.47 o 
 -19   1  14      996.08     1014.45     50.16 o 
 -17   1  14      309.99      361.00     47.42 o 
 -15   1  14     1201.26     1253.12     43.77 o 
 -13   1  14     1780.15     1803.15     53.99 o 
 -11   1  14     1301.61     1342.91     45.15 o 
  -9   1  14     3048.33     3089.96     77.18 o 
  -7   1  14      650.17      607.65     29.83 o 
  -5   1  14      975.37      864.42     35.68 o 
  -3   1  14     3101.61     3217.71    182.03 o 
  -1   1  14      260.30      268.51     35.11 o 
   1   1  14     1151.29     1073.85     60.06 o 
   3   1  14     1590.93     1656.32     78.66 o 
   5   1  14      297.35      323.67     42.74 o 
   7   1  14       73.82       77.84     32.28 o 
 -24   2  14      277.58      275.27     36.68 o 
 -22   2  14      130.63      205.72     31.82 o 
 -20   2  14      497.00      466.59     42.32 o 
 -18   2  14      291.16      281.07     34.16 o 
 -16   2  14      803.50      852.57     47.55 o 
 -14   2  14     1409.66     1446.85     61.55 o 
 -12   2  14     1194.89     1084.52     52.63 o 
 -10   2  14     2151.90     2170.37     62.84 o 
  -8   2  14     1423.29     1415.34     48.88 o 
  -6   2  14      398.81      432.19     29.31 o 
  -4   2  14      179.67      214.43     64.45 o 
  -2   2  14      170.69      214.54     32.75 o 
   0   2  14      103.08      110.15     29.44 o 
   2   2  14      537.90      627.45     49.65 o 
   4   2  14      995.04     1049.69     65.56 o 
   6   2  14      214.20      229.01     40.86 o 
 -21   3  14      418.83      511.48     47.26 o 
 -19   3  14      267.45      298.67     37.38 o 
 -17   3  14      221.98      234.49     34.89 o 
 -15   3  14      522.46      588.00     51.37 o 
 -13   3  14      233.17      275.87     35.30 o 
 -11   3  14      507.17      517.04     46.41 o 
  -9   3  14      638.14      704.63     45.10 o 
  -7   3  14      509.14      544.36     41.30 o 
  -5   3  14      369.59      370.96     37.84 o 
  -3   3  14      537.37      546.77     34.03 o 
  -1   3  14      176.59       91.25     42.46 o 
   1   3  14      263.85      235.41     92.29 o 
   3   3  14      407.51      544.07     85.13 o 
 -16   4  14      155.06      128.07     32.25 o 
 -14   4  14      234.70      274.73     53.56 o 
 -12   4  14       42.28       54.39     26.74 o 
 -10   4  14      262.56      241.20     37.92 o 
  -8   4  14      188.22      229.97     36.14 o 
  -6   4  14        7.87      -10.98     22.83 o 
  -4   4  14      331.20      311.31     39.43 o 
 -25   1  15       14.84       -1.44     21.55 o 
 -23   1  15       70.84       60.30     23.41 o 
 -21   1  15        2.89       -4.00     16.78 o 
 -19   1  15        0.29      -16.60     17.32 o 
 -17   1  15      514.45      524.06     36.11 o 
 -15   1  15      273.81      285.95     25.97 o 
 -13   1  15        4.29       10.59     13.71 o 
 -11   1  15       79.69       89.94     17.47 o 
  -9   1  15       31.51       18.41     12.73 o 
  -7   1  15      695.32      737.97     33.81 o 
  -5   1  15       75.01       68.23     17.55 o 
  -3   1  15        2.50        5.42     20.52 o 
  -1   1  15      612.24      561.09     52.64 o 
   1   1  15      127.13      134.54     32.01 o 
   3   1  15       12.00       14.37     23.87 o 
   5   1  15       17.35      -29.64     26.86 o 
 -24   2  15       59.37       61.33     27.18 o 
 -22   2  15       69.52       37.68     22.78 o 
 -20   2  15        7.51       -4.02     23.88 o 
 -18   2  15       90.23      134.42     29.08 o 
 -16   2  15      137.43      184.73     30.40 o 
 -14   2  15       82.24       73.05     24.64 o 
 -12   2  15       81.08       65.72     22.38 o 
 -10   2  15       90.66       94.38     18.72 o 
  -8   2  15       25.46       30.23     16.00 o 
  -6   2  15       26.99       36.21     15.79 o 
  -4   2  15       63.38       74.53     27.10 o 
  -2   2  15        3.45      -12.18     20.68 o 
   0   2  15       22.85       26.94     24.04 o 
   2   2  15        6.05        9.68     26.57 o 
   4   2  15       59.53       58.27     31.50 o 
 -21   3  15       24.88        6.37     28.98 o 
 -19   3  15       35.76       17.56     23.25 o 
 -17   3  15        7.07       -7.67     18.56 o 
 -15   3  15       10.91        1.35     21.38 o 
 -13   3  15       61.17        6.78     21.24 o 
 -11   3  15       42.13       34.09     21.04 o 
  -9   3  15       59.25       20.25     21.16 o 
  -7   3  15        7.57        4.49     29.77 o 
  -5   3  15       30.67       38.16     21.23 o 
  -3   3  15       36.72       30.99     18.09 o 
  -1   3  15       33.86       30.63     28.66 o 
   1   3  15       31.64       30.97     29.52 o 
 -12   4  15       42.10       34.08     49.66 o 
 -10   4  15        1.98      -17.39     23.29 o 
  -8   4  15      136.47      101.05     32.23 o 
 -26   0  16      274.76      204.68     44.26 o 
 -24   0  16     1251.53     1299.40     80.70 o 
 -22   0  16      287.18      275.90     44.34 o 
 -20   0  16      551.63      541.95     37.75 o 
 -18   0  16      185.48      182.74     26.30 o 
 -16   0  16       61.77       26.14     17.91 o 
 -14   0  16      474.51      463.51     45.44 o 
 -12   0  16     2464.34     2664.88     82.30 o 
 -10   0  16      545.53      505.96     53.48 o 
  -8   0  16     1632.46     1390.28     90.00 o 
  -6   0  16     1315.15     1285.17     87.90 o 
  -4   0  16      203.84      228.48     49.96 o 
  -2   0  16     1211.00     1140.29     88.69 o 
   0   0  16      808.44      910.32     81.31 o 
   2   0  16      367.09      442.38     68.93 o 
   4   0  16      711.91      689.21     78.50 o 
 -25   1  16      372.00      427.53     43.62 o 
 -23   1  16      460.38      400.27     49.88 o 
 -21   1  16      270.13      281.05     34.87 o 
 -19   1  16     1202.03     1192.06     56.33 o 
 -17   1  16     1242.23     1233.64     56.10 o 
 -15   1  16       91.57       89.24     18.74 o 
 -13   1  16     2715.94     2797.23     75.08 o 
 -11   1  16     1647.48     1591.55     52.75 o 
  -9   1  16      359.74      390.87     28.98 o 
  -7   1  16      645.56      597.18     32.24 o 
  -5   1  16      433.08      407.86     28.89 o 
  -3   1  16       18.34       17.84     21.32 o 
  -1   1  16      546.29      496.12     44.47 o 
   1   1  16      220.04      320.44     43.62 o 
   3   1  16      368.26      425.58     52.50 o 
 -24   2  16      202.16      165.77     32.91 o 
 -22   2  16      106.67       81.11     36.75 o 
 -20   2  16      344.89      392.12     40.80 o 
 -18   2  16      790.85      853.40     50.70 o 
 -16   2  16      220.84      252.83     33.32 o 
 -14   2  16      362.58      382.54     90.58 o 
 -12   2  16      578.68      537.05     44.78 o 
 -10   2  16      180.65      202.24     23.88 o 
  -8   2  16      784.74      772.63     38.31 o 
  -6   2  16      912.47      924.98     42.52 o 
  -4   2  16      178.26      156.88     32.29 o 
  -2   2  16      642.12      593.72     67.66 o 
   0   2  16      442.09      515.26     53.67 o 
   2   2  16      319.71      364.68     47.68 o 
 -19   3  16      350.56      397.17     44.46 o 
 -17   3  16      199.26      184.42     35.02 o 
 -15   3  16       85.83       79.52     28.72 o 
 -13   3  16      590.32      585.00     45.38 o 
 -11   3  16      246.56      284.18     38.63 o 
  -9   3  16      198.81      203.78     33.36 o 
  -7   3  16      507.53      454.07     45.39 o 
  -5   3  16      185.41      164.95     31.61 o 
  -3   3  16      240.44      280.82     31.83 o 
 -25   1  17       18.66       35.91     30.86 o 
 -23   1  17        1.27       -4.02     22.57 o 
 -21   1  17       23.83        9.20     19.66 o 
 -19   1  17      182.66      237.96     51.02 o 
 -17   1  17       87.92       67.10     23.45 o 
 -15   1  17      137.75      171.92     25.29 o 
 -13   1  17       68.10       64.20     17.57 o 
 -11   1  17       18.43       28.26     16.59 o 
  -9   1  17      158.92      198.99     23.98 o 
  -7   1  17       20.99       -3.19     15.34 o 
  -5   1  17        9.88        3.15     14.98 o 
  -3   1  17      383.26      390.69     44.69 o 
  -1   1  17       59.15       78.83     29.69 o 
   1   1  17       46.83       47.98     30.07 o 
 -22   2  17       23.82       16.77     24.17 o 
 -20   2  17        7.42      -31.90     21.26 o 
 -18   2  17       35.88       17.61     22.17 o 
 -16   2  17       41.51       47.16     22.72 o 
 -14   2  17       41.53       33.56     22.51 o 
 -12   2  17      115.16      136.47     27.74 o 
 -10   2  17       12.69       -0.12     16.24 o 
  -8   2  17        7.91       14.55     16.50 o 
  -6   2  17       45.07       50.65     18.91 o 
  -4   2  17        1.45       -4.27     16.81 o 
  -2   2  17        6.26       12.94     27.33 o 
   0   2  17        2.67      -10.17     25.65 o 
 -17   3  17       12.54       -9.84     33.24 o 
 -15   3  17        1.32        5.65     24.22 o 
 -13   3  17       28.44        0.38     36.66 o 
 -11   3  17       55.44       80.54     26.31 o 
  -9   3  17       27.85       37.86     25.88 o 
  -7   3  17        8.23       22.48     23.35 o 
  -5   3  17       67.87       78.98     25.60 o 
 -20   0  18      419.63      386.01     57.43 o 
 -18   0  18      161.10      171.49     46.80 o 
 -16   0  18      163.83      151.30     44.43 o 
 -14   0  18      294.62      357.47     55.93 o 
 -12   0  18     1137.99     1088.74     82.28 o 
 -10   0  18     1087.16     1153.28     86.49 o 
  -8   0  18      435.74      418.23     63.84 o 
  -6   0  18      460.98      524.48     70.60 o 
  -4   0  18      920.01      901.01     81.40 o 
  -2   0  18        6.29      -19.58     32.14 o 
   0   0  18      767.16      611.77     83.95 o 
 -23   1  18      449.09      527.94     44.92 o 
 -21   1  18      326.27      345.77     41.88 o 
 -19   1  18      268.34      262.92     32.74 o 
 -17   1  18      219.25      247.62     32.06 o 
 -15   1  18      428.39      491.82     33.55 o 
 -13   1  18      332.38      389.30     31.33 o 
 -11   1  18      872.46      868.93     40.12 o 
  -9   1  18      563.00      550.66     32.88 o 
  -7   1  18      335.32      386.72     31.95 o 
  -5   1  18      346.14      342.07     31.40 o 
  -3   1  18       87.95       64.91     30.33 o 
  -1   1  18       99.23      120.36     36.52 o 
 -20   2  18      185.13      141.47     42.76 o 
 -18   2  18      289.81      333.44     38.66 o 
 -16   2  18      918.74      910.00     98.43 o 
 -14   2  18      147.17      117.75     39.65 o 
 -12   2  18      261.39      326.81     43.38 o 
 -10   2  18      392.57      417.27     33.19 o 
  -8   2  18       52.50       20.55     19.53 o 
  -6   2  18      201.53      214.61     27.91 o 
  -4   2  18      268.27      277.76     31.57 o 
 -13   3  18       86.56       80.41     29.34 o 
 -11   3  18      356.52      434.96     45.55 o 
 -21   1  19        4.76       10.43     22.70 o 
 -19   1  19      197.24      217.00     42.37 o 
 -17   1  19      199.02      155.66     28.94 o 
 -15   1  19       43.14       41.94     19.04 o 
 -13   1  19       16.46        4.04     16.82 o 
 -11   1  19       75.97       83.60     20.63 o 
  -9   1  19        7.93        7.65     32.58 o 
  -7   1  19       24.22       15.49     24.92 o 
  -5   1  19        9.01       -2.53     24.28 o 
  -3   1  19        4.12      -22.86     24.80 o 
 -18   2  19       48.18       44.56     24.08 o 
 -16   2  19       82.77       93.93     27.62 o 
 -14   2  19        9.08      -28.44     18.96 o 
 -12   2  19       38.50       31.01     25.33 o 
 -10   2  19       57.62       41.79     24.53 o 
  -8   2  19      115.77      102.33     23.71 o 
  -6   2  19       51.84       51.08     22.73 o 
 -20   0  20      379.45      416.30     64.19 o 
 -18   0  20       68.98       76.39     41.18 o 
 -16   0  20       38.10       45.40     40.13 o 
 -14   0  20      644.58      695.97     74.64 o 
 -12   0  20      650.79      596.31     68.67 o 
 -10   0  20      367.21      356.86     62.43 o 
  -8   0  20      637.37      607.55     70.25 o 
  -6   0  20      138.56      114.85     46.10 o 
 -19   1  20      150.94      149.36     53.04 o 
 -17   1  20       22.17      -32.93     28.71 o 
 -15   1  20      181.83      213.37     42.68 o 
 -13   1  20      135.82      166.69     36.07 o 
 -11   1  20       89.47       77.17     30.17 o 
  -9   1  20      330.67      343.37     65.20 o 
  -7   1  20      236.98      275.83     43.26 o 
                                                 
